# Supplementary material for: Region-Specific Homeostatic Identity of Astrocytes Is Essential for Defining Their Response to Pathological Insults
Source: Cells. 2023 Aug 30;12(17):2172. doi: 10.3390/cells12172172 (PMC10486627; doi:10.3390/cells12172172)
Supplement: Supplementary file 1 [file cells-12-02172-s001.zip]

Archive with 5 entries (5 files):
- Figures-S1-S6.pdf
- Table S2- Normalized counts.xlsx
- Table S3 - DEGs.xlsx
- Table S4 - DEGs Aged.xlsx
- Tablee S1 - Key Resources.pdf
