# Supplementary material for: Region-Specific Homeostatic Identity of Astrocytes Is Essential for Defining Their Response to Pathological Insults
Source: Cells. 2023 Aug 30;12(17):2172. doi: 10.3390/cells12172172 (PMC10486627; doi:10.3390/cells12172172)
Supplement: Supplementary file 1 [file cells-12-02172-s001.zip › Table S2- Normalized counts.xlsx]

## Sheet: Ctx
Probe Name	Norm : Ctx : F	Norm : Ctx : F	Norm : Ctx : F	Norm : Ctx : F	Norm : Ctx : F	Norm : Ctx : F	Norm : Ctx : M	Norm : Ctx : M	Norm : Ctx : M	Prions : Ctx : F	Prions : Ctx : F	Prions : Ctx : F	Prions : Ctx : F	Prions : Ctx : M	Prions : Ctx : M	TBI 7d : Ctx	TBI 7d : Ctx	TBI 7d : Ctx	TBI contra 7d : Ctx	TBI contra 7d : Ctx	TBI contra 7d : Ctx	TBI 60d : Ctx	TBI 60d : Ctx	TBI 60d : Ctx	TBI contra 60d : Ctx	TBI contra 60d : Ctx	TBI contra 60d : Ctx	TBI Ctrl 7d : Ctx	TBI Ctrl 7d : Ctx	TBI Ctrl 7d : Ctx	TBI Ctrl 60d : Ctx	TBI Ctrl 60d : Ctx	TBI Ctrl 60d : Ctx	MCAO 24h : Ctx	MCAO 24h : Ctx	MCAO 24h : Ctx	MCAO 5d : Ctx	MCAO 5d : Ctx	MCAO 5d : Ctx	Sham 24h : Ctx	Sham 24h : Ctx	Sham 24h : Ctx	Sham 5d : Ctx	Sham 5d : Ctx	Sham 5d : Ctx	Aged : Ctx : F	Aged : Ctx : F	Aged : Ctx : F	Aged : Ctx : M
A2m	57.51	44.01	72.98	38.8	31.77	51.63	96.88	33.6	27.25	3411.36	2604.77	2010.6	1683.33	2895.79	4243.61	558.77	269.55	608.63	55.6	194.93	53.1	266.09	104.04	277.97	55.08	26.21	49.84	78.05	92.7	43.4	25.84	29.14	43.65	658.25	588	588.61	4327.92	1166.55	1184.95	66.66	31.6	62.9	42.49	53.67	39.28	34.5	153.06	38.66	74.59
AI464131	609.65	593.1	732.72	657.62	692.88	681.28	679.52	553.52	671.59	274.55	275.27	329.04	347.07	269.11	276.36	731.53	854.94	820.73	748.99	752.78	766.95	801.69	696.26	756.69	686.29	671.56	686.74	708.94	701.15	677.98	684.02	657.09	644.44	440.93	512.45	392.4	719.33	683.37	726.82	733.23	775.75	692.6	621.36	616.47	568.74	582.26	603.23	646.61	619.42
Abca1	855.04	947.28	785.27	834.72	860.8	941.67	1034.29	940.66	952.09	7084.64	5771.94	4593.83	3939.75	6082.49	6508.5	3000.84	2333.3	3149.22	1138.17	1419.64	982.87	1226.41	1031.06	1334.92	941.86	899.99	964.76	893.66	980.56	851.59	784.65	771.02	842.14	1536.52	1404.79	1092.73	6510.6	3974.55	3224.31	998.36	945.8	925.32	996.15	949.24	1098.21	957.5	1041.4	872.78	990.5
Abcd2	2672.49	2663.71	1734.01	2475.3	2328.24	2058.43	2321.01	2023.7	2245.58	2048.08	1907.43	2199.66	2288.58	1963.38	1683.93	2007.83	1605.7	1335.61	2291.02	2101.88	1584.63	1487.39	1547.25	2398.75	2110.65	2211.92	2548.69	2917.72	2993.91	2728.38	2355.3	2004.38	2247.85	2109.45	1332.8	1272.59	2341.02	1921.42	2320.61	2506.75	2432.6	1981.34	2510.48	2560.18	1889.26	2511.64	2496.96	1517.46	2310.54
Ackr4	24.92	27.24	32.11	17.91	12.1	12.35	20.47	11.2	4.81	25.25	22.67	28.18	23.64	23.69	24.57	9.34	14.88	16.91	18.88	10.26	15.34	13.65	10.67	17.16	9.91	18.72	13.29	15.61	22.2	7.48	9.52	17.22	17.97	15.27	8.55	14.53	40.01	13.55	23.2	13.48	14.3	11.18	22	21.47	19.64	24.44	24.01	21.26	13.22
Acot1	291.4	326.94	379.5	309.41	252.64	340.08	330.21	417.54	328.58	631.15	531.1	386.3	385.84	580.86	498.67	526.08	444.83	530.25	346.17	366.77	385.83	470.78	422.83	464.99	395.47	302.08	358.88	290.08	283.33	348.72	369.89	349.74	306.82	424.76	456.86	444.18	951.73	633.7	519.99	369.98	392.77	392.07	446.86	414.05	358.21	299.04	420.16	429.14	415.46
Acsbg1	1608.48	1622.12	1357.43	1556.01	1512.83	1392.87	1495.49	1342.2	1380.05	2133.28	2114.69	2127.85	1994.46	2310.19	1938.18	1620.27	1451.91	1493.92	1722.46	1624.82	1460.74	1564.14	1405.87	1480.77	1372.58	1381.82	1497.53	1605.2	1613.81	1727.12	1514.9	1335.37	1424.97	1264.42	1027.04	920.15	2049.03	1213.97	1715.57	1407.28	1392.75	1279.66	1367.14	1527.37	1091.92	1408.93	1572.61	1319.32	1440.9
Acsl6	2764.51	2646.95	2236.11	2704.12	2503.73	2358.11	2563.89	2375.65	2505.24	1997.58	2066.11	2184.21	2281.01	2118.78	1887.82	2375.15	2260.54	2314.65	2589.98	2662.3	2251.29	2195.26	2311.54	2602.93	2492.9	2505.26	2672.74	2751.22	2647.9	2696.95	2542.97	2438.9	2418.59	2280.08	1696.29	1724.94	2237.17	2086.25	2607.67	2752.4	2586.85	2427.93	2676.63	2705.1	2291.47	2639.59	2686.04	2157.3	2624.02
Acss1	335.5	295.5	332.79	357.17	361.57	381.61	473.48	321.55	367.05	489.14	419.91	461.75	467.17	515.48	377.07	560.32	550.67	628.61	424.85	545.03	415.33	523.66	440.17	415.23	388.86	359.5	321.22	372.03	415.2	384.64	303.25	333.84	313.24	257.73	279.39	249.79	693.79	674.34	437.83	400.69	379.22	350.84	348.23	355.77	302.44	319.17	351.14	432.04	367.31
Adhfe1	266.48	255.68	271.49	260.66	293.49	235.7	263.35	271.96	274.09	284.02	257.99	284.5	311.13	375.24	183.01	343.98	324.12	336.59	302.11	314.19	274.92	339.44	310.78	284.83	265.48	272.12	271.37	256.26	267.66	254.43	228.46	250.38	227.22	209.24	159.65	149.88	389.89	367.28	296.72	294.34	281.41	279.55	270.85	271.43	224.67	283.22	309.12	291.89	271.94
Adora2b	95.86	81.73	113.85	53.72	57.49	55	58.67	65.59	64.11	75.74	66.93	69.08	79.44	60.64	46.67	66.93	85.99	76.85	74.48	69.25	68.44	73.35	54.69	78.93	49.57	63.66	68.67	68.94	54.84	62.86	57.11	70.21	53.92	60.17	53.45	109	66.4	52.68	59.92	56.92	66.97	65.7	69.8	53.67	58.13	58.95	72.03	60.89	46.27
Adpgk	423.69	412.86	388.25	436.76	443.26	428.75	365.69	393.54	352.62	432.34	457.7	453.57	449.2	543.91	524.46	479.39	482.87	568.67	426.94	432.17	440.11	484.42	460.17	423.81	447.25	411.93	418.69	398.05	415.2	383.14	401.16	430.55	439.04	435.54	483.94	435.1	641.87	496.73	397.24	443.38	429.64	445.89	443.07	425.55	394.35	360.86	399.15	408.84	392.8
Adrb1	1589.31	1580.2	1412.9	1616.7	1369.11	1372.66	1387.69	1371	1444.16	918.32	1095.66	1095.28	1141.45	987.37	926.1	1285.63	1236.93	1283.36	1899.74	1393.99	1414.72	1192.3	1612.61	1266.29	1533.41	1695.14	1537.41	1934.31	1824.02	1703.18	1642.73	1657.29	1577.73	1022.85	1205.22	1081.83	979.83	1262.89	1174.32	1506.89	1498.84	1504.7	1325.42	1393.19	1582.9	1285.29	1290.5	1458.5	1207.67
Agl	1058.26	1060.46	980.85	1053.59	1028.72	1044.93	1064.31	955.06	1011.39	1132.91	1173.39	1108.92	1114.97	1163.62	1089.46	1263.84	1327.88	1287.97	1124.53	1042.61	1019.45	1240.06	1131.1	1101.57	1024.48	1102.21	1078.84	1123.9	1118.96	1029.69	1041.66	1090.29	1115.58	1114.45	970.02	865.65	1310.97	1332.88	1038.04	1114.44	1098.55	1043.44	1103.88	1008.28	997.66	1068.2	918.35	1000.36	948.01
Agt	69.02	90.12	108.01	85.56	105.9	144.79	143.27	131.18	126.62	69.43	55.05	49.08	37.83	35.06	31.93	133.86	195.13	185.97	102.8	101.31	128.61	226.86	137.39	144.13	124.48	98.61	85.29	107.97	113.59	92.79	73.43	76.84	86.01	94.29	135.42	141.7	124.29	170.09	228.1	96.62	86.53	100.64	80.42	117.31	109.19	87.7	99.04	128.55	93.48
Aifm3	1504.95	1567.63	1010.05	1613.72	1721.6	1396.23	1429.99	1364.6	1453.78	1328.57	1142.08	1226.17	1270.06	1201.53	1019.45	927.65	1059.99	1450.88	1344.82	1576.09	1115.02	948.38	1111.09	1357.23	1406.73	1539.1	1448.8	1696.26	1410.13	1315.55	1574.73	1471.82	1652.19	1251.84	843.87	1149.05	1516.98	1312.56	1800.63	1681.4	1361.14	1575.29	1364.11	1535.04	1180.69	1705.1	1263.49	1054.49	1526.82
Alcam	3289.81	3411.9	3473.86	3558.74	3205.68	3460.28	3203.84	3492.29	3361.16	2209.02	2391.03	2600.5	2614.84	2239.12	2283.32	3352.6	3009.65	2895.62	3548.77	3058.57	3497.28	4868.12	3297.25	3646.16	3425.95	3344.09	3456.95	3369.1	3386.91	3165.4	3078.76	3085.39	3086.15	2820.69	2832.38	2624.2	2476.38	2980.35	3050.34	3692.34	3786.97	3395.19	3500.56	3513.26	3468.23	3069.46	3142.21	3314.24	3099.92
Aldh1l1	1420.6	1431.4	1357.43	1559	1574.85	1425.42	1522.78	1391.8	1525.9	3600.7	3521.24	3351.3	3210.63	3622.58	3242.58	1617.16	1703.26	1644.54	1710.92	1746.65	1498.5	1298.05	1341.84	1472.19	1445.29	1554.08	1606.08	1692.36	1612.5	1646.3	1442.83	1531.44	1571.32	1913.69	1667.79	1833.94	4123.61	2505.45	2581.57	1757.79	1782.5	1392.88	1571.99	1604.81	1354.3	1483.69	1587.61	1494.26	1456.95
Aldoc	13536.9	13637.1	12208.1	11200.5	11862.1	11189	12093.5	11887.9	12572.7	11777.2	15993.5	13341.6	13306.8	11080	10984.2	14717.8	15722.9	17001.8	13349.6	14320.8	13533.7	12455.2	12751.5	12371.2	12303.7	12818.4	12413.4	13354.1	13119.4	13026.8	12166.8	11329.4	11413.9	12149.3	10429.4	10240.6	18260.8	19354.2	19089.7	14329	13742.4	12937.8	11641.2	12199.8	11506.8	11859.5	14018.4	11809.1	13353.3
Amigo2	231.97	176.04	262.73	241.76	199.69	234.58	257.89	223.97	229.21	261.93	222.37	241.78	234.53	192.36	190.38	196.11	249.7	312	212.95	275.72	224.18	296.8	196.07	204.19	225.83	176	219.31	196.42	198.46	221.5	257.02	188.12	237.49	288.27	240.19	258.88	226.44	231.05	311.22	263.63	255.07	241.12	229.88	243.06	189.32	219.97	219.08	252.27	233.23
Apc	9974.86	10518.6	9948.66	8849.58	8772.89	9301.12	9959.46	8513.96	9610.63	7943	8768.55	8485.04	8784.54	7861.09	8345.97	11896	11567.3	10300.7	11075.4	9368.06	10157.9	9391.69	9845.07	8860.6	9308.44	9535.45	9159.1	10532.7	9604.52	10572.3	9272.99	9409.85	8837.37	9108.64	8958.29	9389.53	8002.05	9799.03	8783.73	9914.65	9947.11	9130.24	9272.6	9143.51	10022.1	9350.71	8829.41	10159.2	8762.48
Apoe	10185.7	10673.7	10266.9	9842.49	12042.1	10883.7	11247.5	11455.9	12401.2	33466.6	32779.2	25158.8	21774.6	30081.7	24477.8	21325	20973.3	29066.9	12439	14337.4	13074.7	17002.6	13474.4	15583.3	12188	11075.8	11326.8	11259.8	11779.8	10560.3	10889.9	10506.8	10872.1	8154.04	8063.81	8300.42	38678	24928.1	22750.9	10719.8	9929.8	11228.3	10950.8	11653.9	11004.1	10482.2	13121.1	11868.1	12676.3
Appl2	624.99	706.27	604.28	728.26	783.65	806.99	753.2	807.88	682.81	949.88	954.25	833.51	856.8	923.89	813.1	638.15	740.84	985.19	800.39	868.2	681.99	770.98	808.31	722.37	759	732.73	749.87	755.77	710.29	686.96	788.73	744.52	688.09	542.41	692.06	1042.78	850.43	885.07	735.52	745.21	731.36	749.9	780.68	827.32	737.64	777.79	708.27	718.13	857.36
Aqp4	1863.46	1810.74	2221.52	1667.44	1688.32	1970.89	1757.47	1705.35	1870.51	9303.13	8553.73	7327.04	7017.98	7318.13	7223.34	4605.55	4049.79	4122.11	2349.76	2487.89	2188.75	3111.23	2522.29	2532.58	1826.44	1620.24	1829.83	1652.03	1813.58	1908.22	1773.28	1748.7	1825.5	1925.36	2086.87	1718.58	5635.48	5011.66	2363.14	1542.1	1471.75	1743.72	1980.16	1745.89	1904.19	1626.02	2271.88	2094.48	1795.93
Aqp9	21.09	12.57	14.6	12.93	13.62	13.47	8.19	14.4	14.43	25.25	20.51	21.81	14.19	16.11	15.97	15.56	6.61	24.59	22.03	16.67	10.62	18.76	18.67	12.01	22.03	4.99	12.18	11.71	11.75	22.45	8.16	14.57	8.99	27.84	12.83	9.08	9.36	8.28	8.7	5.24	10.53	11.88	10.62	14.57	9.43	18.69	6	17.4	9.44
Arc	2175.95	2022.41	1491.72	1341.12	1065.03	1069.62	940.14	1094.24	1045.05	953.03	1023.34	1314.34	1660.64	1459.27	810.65	1327.66	1271.66	1845.88	4394.26	2762.33	2646.56	680.58	2071.45	1695.25	2221.91	3681.12	2393.62	2928.13	3107.5	4186.1	4063.31	5940.27	5770.48	1723.3	1419.76	465.07	1516.13	1815.3	1912.74	2039.4	1649.32	2541.15	892.97	1150.89	2129.65	780.66	2154.83	1601.55	1220.89
Arntl	833.95	961.95	1240.66	1136.17	915.26	901.27	787.31	1052.65	1027.42	867.83	876.53	667.17	688.46	622.56	598.16	926.09	894.63	816.12	1214.74	1020.8	1050.13	991.02	1067.07	1022.64	1118.11	1152.14	1157.49	910.57	869.58	832.13	1028.07	1112.81	971.8	886.35	901.6	821.14	746.57	835.4	773.22	946.68	933.76	835.17	1065.95	1052.75	1191.69	1052.39	981.38	1086.38	814.87
Asrgl1	3772.92	3782.85	3710.31	3251.31	3527.92	3394.06	3630.93	3356.31	3591.97	3433.45	4001.6	3917.57	4049.45	3779.88	2890.07	4582.2	4823.7	4464.85	4008.23	4348.68	3801.7	4352.99	4078.88	4099.14	3729.99	3706.08	3702.85	3722.92	3697.66	4024.47	3553.35	3408.64	3342.9	2637.49	2167.41	1988.36	4951.05	4725.66	4012.99	3389.76	3174.5	3226.06	3558.97	3560.79	3239.64	3417.38	3772.46	3732.75	3775.04
Atp13A4	178.29	182.33	105.09	141.27	164.9	216.62	163.74	167.98	152.27	444.96	521.38	387.21	443.53	464.31	475.33	227.24	183.56	275.11	170.99	221.86	172.27	194.45	194.74	233.35	197.18	203.47	198.27	202.93	197.16	173.61	180.86	174.87	201.55	189.48	147.53	180.76	314.12	235.57	219.4	182.74	181.34	171.93	163.12	185.55	153.97	181.15	129.05	124.68	200.18
Atp1A2	1589.31	1676.61	1228.99	1798.77	1872.88	1613.97	1384.96	1401.4	1511.48	2612.95	2556.19	2463.25	2357.61	2295.98	2531.43	1718.33	1483.33	1458.57	1900.79	1980.05	1699.08	1431.1	1328.5	1484.2	1554.34	1688.89	1792.17	1819.84	1925.87	1785.49	1572.02	1368.49	1631.65	1665.83	1505.28	1777.62	2570.02	1828.85	1898.24	1927.81	1781	1882.8	1842.08	1838.67	1790.28	1575.7	1509.58	1272.93	1520.21
Atp1B2	11094.5	10805.7	9192.58	10521	10187.4	10298.9	10125.9	9636.99	9899.14	21111.9	19682	18454.4	17917.1	19666.9	18185.5	9330.94	9558.11	9934.87	10871.8	11299.4	10205.1	10137.1	9438.25	9232.94	10166.6	9798.84	10091.7	9688.44	9693.31	9514.15	8913.98	8614.98	9082.56	11097.8	9206.32	10247.9	21139	15064.3	13983.6	11435.8	11121.6	10400.8	10276.3	10064.4	9862.67	9734.58	10128.9	10292.6	10286.5
Bcan	2875.7	2963.41	2755.73	2626.52	2845.63	2681.35	2581.63	2630.02	2683.15	2322.63	2240.98	1941.52	1967.99	1982.33	1263.87	2779.83	2789.71	2975.54	3112.39	3399.69	2936.82	2882.66	2729.03	2884.33	2755.08	2804.84	2764.68	2811.05	2805.89	2707.42	2668.07	2491.89	2595.75	1975.65	1506.71	1493.31	2347.83	2901.33	2652.13	2607.11	2639.52	2586.58	2773.74	2767.21	2566.41	2743.11	2638.02	2420.2	2718.45
Bdnf	717.01	710.46	1208.55	1067.52	691.36	625.16	596.29	775.89	602.67	593.28	738.36	647.17	787.76	535.38	654.66	675.5	605.24	496.44	888.5	852.81	976.97	629.41	704.27	487.3	747.98	891.26	803.04	710.24	695.92	851.59	1138.22	1345.97	1319.7	667.23	1243.71	796.62	333.7	359.75	440.73	749.7	575.61	834.47	666.88	639.47	691.29	583.7	636.25	504.53	545.77
Bmpr1a	2363.83	2244.56	2379.15	2327.06	2353.96	2318.83	2509.31	2358.06	2380.22	3244.1	3257.85	2957.72	2650.78	2683.53	2812.69	2656.87	2505.28	2748.07	2323.54	2373.75	2284.32	2476.7	2319.55	2343.84	2263.77	2063.37	2291.71	2199.67	2166.11	2339.25	2294.11	2181.9	2095.09	2499.2	2617.14	2357.15	3409.38	3256.56	2604.77	2318.76	2297.17	2321.7	2381.5	2301.02	2537.35	2274.42	2358.91	2517.82	2531.49
Bmpr1b	747.68	716.75	767.75	679.51	709.52	767.7	739.56	764.69	811.04	1164.47	1264.06	1099.83	1137.67	1166.47	902.76	1232.71	1145.98	1126.59	776.26	809.21	792.91	948.38	953.69	924.84	718.24	730.23	713.32	688.13	727.26	781.25	722.09	714.05	724.04	770.5	781.15	619.49	933	1162.79	792.55	761.69	717.82	731.73	765.51	756.02	740.78	684.34	873.34	821.55	771.44
C3	30.67	29.34	32.11	14.92	16.64	20.2	28.65	16	14.43	1123.44	682.23	493.56	400.97	1099.19	698.87	132.3	77.72	133.72	29.37	41.04	11.8	240.51	122.71	320.86	34.15	17.48	13.29	13.01	10.45	22.45	20.4	18.55	8.99	102.37	156.8	67.22	423.94	388.35	140.15	14.98	21.82	15.38	37.93	26.07	28.28	28.75	123.05	41.56	40.6
C4a	199.38	247.3	213.1	236.78	273.82	378.24	266.08	313.55	243.63	11449	10880	9120.4	7986.37	11378.5	9037.47	1508.2	1344.42	2196.31	298.97	936.16	324.48	1555.62	961.7	2131.07	548.59	193.48	253.65	152.19	116.2	158.64	240.7	177.52	151.48	1134.2	898.04	852.93	4742.49	5112.51	2369.91	288.35	356.65	303.32	402.1	284.46	275.73	621.08	3001.16	1188.84	1659.02
CD44	28.76	23.05	49.63	21.89	37.82	25.81	36.84	28.8	27.25	100.98	101.47	83.62	70.93	91.91	136.34	52.92	74.41	93.75	38.81	23.08	41.3	42.64	57.36	39.46	27.54	32.45	16.61	27.32	18.28	16.46	23.12	30.47	24.39	30.53	42.05	38.15	56.18	42.15	19.33	15.73	15.05	22.36	22	28.37	27.49	20.13	18.01	49.29	20.77
CD68	316.33	282.93	350.3	266.63	326.77	318.75	290.64	353.55	323.77	2956.93	2830.38	2249.65	1698.46	2744.18	2198.57	997.69	833.44	1208.05	389.18	503.99	379.93	583.36	456.17	595.4	332.68	323.3	307.92	264.06	282.03	273.89	269.26	298.07	256.75	811.81	985.7	920.15	9910.62	2482.12	2630.87	277.11	300.97	309.61	299.68	315.13	359	339.29	591.23	404.98	412.63
Cbs	371.92	452.68	379.5	426.81	462.93	435.48	424.36	462.33	461.62	530.16	533.26	427.21	347.07	398.93	389.36	412.46	436.56	599.41	493.03	607.87	464.89	433.25	408.15	434.11	517.75	429.4	439.73	440.98	464.82	478.93	417.48	412	426.21	563.06	607.96	648.56	935.56	645.74	965.55	578.19	546.26	559.81	446.1	547.46	465.05	401.11	480.19	410.78	506.11
Ccl2	26.84	37.72	46.71	7.96	12.1	15.71	16.37	14.4	20.84	375.53	332.48	442.66	361.25	740.06	3001.85	70.04	23.15	30.74	16.78	30.78	12.98	34.11	13.34	89.22	12.12	7.49	11.08	13.01	15.67	14.97	9.52	13.25	10.27	1021.05	769.75	213.46	560.99	117.41	94.72	13.48	17.31	13.98	18.21	17.64	16.5	17.25	39.02	27.06	26.44
Cd109	40.26	29.34	55.46	37.81	43.87	53.87	40.93	41.59	36.87	927.79	810.68	669.9	615.65	1062.23	1010.85	90.27	104.18	165.99	49.3	52.58	76.69	168.87	92.03	202.47	38.56	32.45	34.34	31.22	23.5	28.44	51.68	25.17	35.95	105.07	153.24	126.26	441.82	243.85	202.97	38.95	49.66	41.23	58.42	49.84	56.56	44.57	81.03	65.72	68.93
Cd14	21.09	44.01	40.87	22.88	42.36	49.38	32.75	27.2	49.69	353.44	259.07	265.41	211.84	289.01	363.56	96.5	110.79	89.14	55.6	64.12	46.02	52.88	48.02	60.05	44.06	43.69	37.66	27.32	43.09	44.9	27.2	26.5	33.38	598.08	596.55	178.94	204.31	144.5	165.27	41.19	92.55	29.35	37.18	37.57	52.63	37.38	54.02	49.29	33.99
Cdh10	2128.02	2252.94	1993.82	2171.85	1906.16	1915.89	2075.4	2082.9	2325.72	1593.65	1592.22	1934.24	1813.84	1632.67	1599.18	2407.83	2115.02	1655.3	2267.94	2001.85	2089.64	2229.37	2256.86	2057.29	2070.99	2235.63	2320.51	2413.01	2381.55	2412.58	2136.36	1952.71	2027.05	1945.12	1848.11	1967.47	1682.13	1966.58	2045.16	2439.34	2216.66	2030.96	2353.43	2198.28	2157.93	1963.88	2058.79	2167.94	1992.33
Cdh20	231.97	278.74	195.59	218.88	193.64	213.25	215.59	275.16	216.38	224.06	201.86	237.24	217.51	197.1	187.92	200.78	142.21	173.68	236.03	239.81	198.23	180.81	198.74	183.59	239.05	220.94	235.93	208.13	220.66	217.01	225.74	190.77	213.1	220.02	148.96	188.93	211.12	239.33	188.47	257.64	233.25	236.22	251.88	235.39	251.38	227.15	297.11	211.67	230.39
Cdkn2a	15.34	6.29	23.35	10.94	19.67	15.71	12.28	8	11.22	12.62	12.95	10	16.08	25.58	11.05	9.34	6.61	10.76	9.44	8.98	10.62	3.41	10.67	8.58	8.81	2.5	11.08	9.11	9.14	13.47	6.8	3.97	3.85	11.67	9.27	8.18	20.43	8.28	19.33	11.98	12.79	4.89	14.41	9.2	12.57	8.63	51.02	21.26	21.72
Celsr1	93.94	77.54	93.41	79.59	102.87	121.22	124.17	126.38	100.98	145.16	104.71	82.71	96.46	131.71	77.38	107.4	105.83	187.51	91.26	106.44	93.21	115.99	125.38	123.54	93.64	89.87	93.04	87.15	71.81	74.83	97.91	84.79	74.46	79.03	70.56	69.03	141.31	190.41	93.75	108.6	94.05	95.75	107.73	95.08	115.48	93.45	114.04	129.52	103.87
Chi3L1	260.73	276.64	207.26	228.83	278.36	224.47	263.35	244.76	262.87	599.59	593.71	560.82	522.02	662.36	499.9	323.74	299.31	273.58	179.38	235.96	193.51	196.16	281.44	329.44	196.08	248.4	223.74	222.44	210.21	166.13	218.94	196.07	225.94	382.56	191.72	178.03	857.24	658.54	334.42	200.72	161.77	183.11	239.74	221.59	182.25	241.53	324.13	251.3	323.87
Chrdl1	178.29	234.73	163.48	236.78	267.77	249.17	188.3	161.58	201.96	353.44	418.84	345.4	318.7	322.18	453.22	312.85	271.2	270.5	315.75	216.73	259.58	165.45	234.76	233.35	199.39	224.69	201.59	197.72	270.27	176.6	179.5	255.68	227.22	171.52	180.32	170.77	442.67	262.66	242.6	181.25	197.89	190.8	192.71	193.99	186.18	255.91	237.09	274.5	190.74
Cldn10	2674.4	2496.05	2434.62	2211.65	2299.5	2050.58	2366.04	2588.42	2526.08	1757.75	2107.13	2016.05	1884.76	2134.89	1236.85	2468.54	2424.25	2609.75	2400.11	2682.82	2320.9	2717.21	2446.26	2536.01	2620.68	2387.92	2450.11	2372.68	2471.64	2494.9	2483.13	2321	2340.28	1707.14	1493.88	1405.2	2213.33	2459.54	2397.94	2570.41	2583.09	2623.62	2630.35	2471.24	2242.77	2281.61	3064.18	2490.76	2741.11
Cldn11	2026.41	1603.26	2177.73	1658.49	1615.7	1744.17	2367.4	3005.96	2070.87	9915.34	8682.19	7544.28	6410.85	9126.1	6614.13	2423.4	2794.67	3856.22	3756.47	5007.84	3103.19	2266.9	1940.74	2807.11	2822.27	2263.09	2395.83	1645.53	1542	4193.59	3173.95	2485.27	1694.56	5157.34	3099.66	3254.59	12780.3	10960.3	6476.65	3817.42	3130.1	3400.78	3939.07	3136.01	2780.09	1797.11	4927.9	2411.5	4084.75
Cldn12	849.29	945.19	773.59	992.9	953.08	947.28	1020.64	998.25	908.81	788.94	792.33	831.69	874.77	791.23	786.08	913.64	899.59	869.92	1021.73	929.75	912.08	992.73	943.02	873.36	963.89	973.64	961.43	881.95	945.31	984.79	985.91	969.73	969.23	924.96	905.88	802.07	927.9	839.16	841.84	897.25	999.23	1018.28	987.04	1004.44	964.66	882.74	936.36	949.14	864.92
Cldn2	17.25	14.67	46.71	7.96	10.59	10.1	212.86	11.2	11.22	9.47	20.51	12.73	11.35	10.42	14.74	7.78	6.61	13.83	10.49	7.69	8.26	20.47	6.67	15.44	6.61	13.73	14.4	3.9	75.73	8.98	5.44	17.22	8.99	13.47	8.55	8.18	6.81	9.78	11.6	11.98	8.28	9.09	9.86	6.9	5.5	11.5	15.01	11.6	10.39
Clu	36548.3	37524.6	39196.2	30375.1	31908.6	32800.3	37114.3	35962.7	35393.9	102423	102344	93403.7	86552.6	108873	109306	63003.7	62926.4	63726.7	39959.6	44842.3	39535.5	51656	45226.5	48692.1	38220.8	35274.6	35219.7	36331.7	37683	38131.4	37306.8	34576.5	34557.4	44585	43645.4	41766.4	63862.3	73998.5	57280.8	37282.9	35939.8	36785.8	36835.5	36710.5	35273.9	30447.3	43150.7	39032.5	37809.9
Cp	523.38	616.15	446.64	491.48	585.46	508.44	399.8	412.74	447.19	1704.1	1485.35	1358.88	1208.59	2043.92	1923.44	532.31	487.83	507.19	369.25	403.96	454.27	467.37	414.82	379.2	388.86	384.46	433.09	408.45	436.09	365.18	391.64	353.71	430.06	1084.81	797.54	665.81	1678.73	787.99	895.96	495.81	650.85	533.95	446.86	484.59	452.48	537.69	552.21	461.04	575.04
Crot	1027.58	987.1	1018.8	972.01	862.31	866.47	955.15	943.86	995.36	1407.46	1429.22	1464.32	1350.45	1446	1422.31	1091.07	1043.45	1098.92	1055.29	1041.32	988.77	1049.02	965.7	1008.91	894.49	943.68	975.83	969.1	1079.79	1032.68	1051.18	903.49	997.48	1014.77	1123.97	1575.97	1864.31	1324.6	1475.88	1008.84	1099.3	979.84	954.42	963.81	896.32	868.36	963.37	942.37	950.84
Csf1	483.12	582.62	475.83	555.15	517.39	579.15	548.53	583.91	585.04	2568.77	2247.46	1865.16	1633.21	2490.23	2341.05	736.2	765.64	1052.81	570.66	565.55	517.98	525.36	576.22	641.72	570.62	556.72	547.18	476.1	468.74	508.86	522.19	499.44	521.2	1148.57	970.02	734.85	2260.15	1752.08	971.35	602.16	554.54	580.08	570.53	568.93	549.89	557.82	831.32	691.07	723.28
Cspg5	14512.7	14020.6	13659	12234.2	13488.4	12846.7	14875.8	14493.9	14767	13490.8	15084.5	13876	13500.7	12267.3	11874.7	15430.7	15240.1	15174.4	14720.6	14307.9	14581.4	14614.6	14634.9	13701	14147.7	14187.7	13773.5	14056.6	14560.9	13571.5	13533.5	13128.5	13118.7	9730.97	9720.91	10705.7	13228.1	14219.1	10151.4	13125.4	13011	13411.6	13998.4	13057	13703.3	13488.4	13757.3	15250.9	14068.1
Cth	147.62	152.99	125.53	115.41	154.31	136.93	126.9	115.18	100.98	100.98	104.71	138.16	139.02	138.35	181.78	197.67	195.13	256.67	184.62	170.56	173.45	167.16	156.06	126.97	141	124.83	140.67	178.21	182.79	140.68	152.31	113.93	166.89	233.49	213.82	138.98	223.04	159.55	219.4	157.28	168.54	151.66	150.22	129.58	125.69	110.7	138.05	111.15	117.08
Cxcl10	26.84	18.86	35.03	16.91	12.1	15.71	20.47	16	11.22	1072.95	972.6	1114.37	1012.84	1388.2	1460.39	186.77	64.49	165.99	12.59	20.52	11.8	18.76	18.67	109.81	13.22	8.74	11.08	13.01	5.22	7.48	16.32	6.62	10.27	331.37	256.58	63.58	263.9	163.32	70.56	12.73	31.6	18.87	46.28	12.27	13.35	34.5	93.04	32.86	28.33
Cyp19a1	17.25	8.38	17.52	5.97	6.05	4.49	15.01	1.6	4.81	6.31	11.87	7.27	5.67	13.27	8.6	7.78	11.58	6.15	4.2	7.69	8.26	1.71	6.67	12.01	12.12	6.24	7.75	7.8	10.45	2.99	2.72	7.95	3.85	10.78	9.27	12.72	4.26	3.01	7.73	3.74	6.02	7.69	10.62	4.6	10.21	10.06	6	6.77	7.55
Cyp4F14	159.12	148.8	125.53	177.09	158.85	167.23	152.82	140.78	145.86	261.93	281.74	299.04	294.11	311.75	244.42	219.46	241.43	210.56	188.82	166.71	171.09	173.98	162.73	169.87	144.31	153.54	199.38	175.61	171.04	158.64	141.43	173.54	165.6	155.36	107.62	106.28	374.56	320.61	280.29	193.98	188.86	164.94	159.32	179.42	145.33	171.08	162.06	131.45	177.52
Cyp4f15	230.06	236.82	192.67	230.82	284.41	232.33	203.31	195.17	184.33	85.21	97.15	82.71	95.51	51.17	39.3	203.9	244.74	344.28	254.91	279.57	332.74	237.09	238.76	226.49	226.93	219.69	227.07	236.75	235.02	227.49	186.3	215.94	232.36	234.38	215.24	188.03	224.74	262.66	467.8	301.08	285.17	276.06	193.46	256.1	227.03	204.15	213.08	245.5	213.4
Cyp7B1	552.14	641.3	572.16	513.37	455.36	525.27	615.39	558.32	580.23	675.33	673.59	723.52	750.88	724.9	550.26	731.53	816.9	717.76	632.55	601.45	521.52	615.76	665.59	634.86	546.39	530.51	572.65	682.93	571.88	615.12	524.91	525.93	489.11	535.22	496.77	485.05	795.95	791.75	566.38	587.93	625.27	511.58	561.42	569.7	552.25	451.43	519.2	627.28	471.17
DMD	534.88	528.13	469.99	653.65	567.31	675.67	695.89	599.91	564.2	627.99	739.44	683.53	651.58	721.1	720.98	622.58	692.88	751.57	652.48	628.38	542.76	556.06	678.92	521.62	597.06	524.27	588.16	600.97	510.52	492.39	524.91	515.34	516.07	501.1	471.83	475.97	735.51	713.48	615.67	627.62	663.64	601.74	613.01	622.6	692.08	563.57	474.18	636.95	581.65
Daam2	1150.28	1158.96	1252.34	1308.29	1157.31	1218.9	1402.7	1391.8	1264.64	2417.3	2288.48	2106.95	2085.25	2597.3	1827.64	1164.23	1205.51	1383.26	1252.51	1469.65	1181.1	1304.87	1201.79	1288.6	1293.27	1115.94	1095.46	1039.35	996.23	1323.03	1359.87	1221.44	1234.97	1184.49	865.25	943.77	2009.88	1848.42	1920.47	1576.55	1477.77	1424.33	1461.22	1521.24	1285.17	1042.32	1413.55	1155.01	1391.8
Dag1	421.77	461.07	487.51	533.26	559.75	598.23	590.83	543.92	546.57	580.66	593.71	526.28	562.69	651.93	627.64	552.54	611.85	576.36	595.83	557.85	548.66	452.02	481.52	499.31	485.8	491.81	517.27	469.59	517.05	468.45	456.92	474.27	439.04	440.93	446.88	520.48	569.51	507.26	479.39	450.87	498.86	503.9	537.91	555.89	549.1	485.94	396.15	510.33	448.51
Ddo	153.37	136.22	122.61	130.33	107.41	123.46	151.46	123.18	110.6	296.64	228.85	210.88	216.56	270.06	157.22	141.64	133.95	146.01	99.66	135.94	132.15	204.69	122.71	126.97	141	106.1	120.73	110.57	110.98	119.73	127.83	131.15	98.85	124.83	71.27	50.87	164.3	158.8	108.25	148.29	132.43	124.4	162.36	130.35	113.12	130.83	213.08	135.31	130.3
Dio2	1249.97	1527.81	1716.49	1644.56	1387.26	1200.94	1344.03	1439.79	1445.76	1117.13	1022.26	1107.1	1172.66	761.85	481.47	1722.99	1862.01	1655.3	2130.52	1904.39	2037.72	1309.99	1572.6	1587.15	1255.81	1702.63	1662.57	1553.17	1804.44	1549.02	1660.41	2140.83	2277.38	950.11	1020.63	932.87	1723.84	1111.61	1582.19	1097.97	1261.82	1345.35	1510.53	1293.51	1443.07	1380.18	1227.47	1194.64	1098.14
Dmp1	51.76	67.06	40.87	75.61	78.67	65.1	79.14	55.99	48.09	50.49	59.37	51.81	54.85	44.54	28.25	66.93	57.88	44.57	51.4	50.01	54.28	51.17	69.36	53.19	58.38	61.16	60.92	67.64	67.89	43.4	66.63	66.24	61.62	62.86	65.57	41.78	53.63	36.13	64.76	65.16	69.98	53.12	53.87	56.74	52.63	81.95	102.04	56.06	67.04
Dtna	5036.32	5151.38	5061.91	5599.26	5505.18	5415.46	5777.28	5567.19	5454.47	5156.48	5390.88	5115.57	5472.72	5240.09	4691.92	5371.32	5215.62	5302.49	6078.96	5992.74	5621.13	5308.2	5380.71	5341.41	5905.63	6086.51	6157.39	5588.29	5409.4	5859.35	5712.83	5609.08	5538.12	4880.75	4791.68	4624.37	5220.06	5747.71	5244.34	5890.52	5972.03	5505.12	6193.12	5981.43	6212.97	5519.28	5831.25	5653.26	5732.44
Ednrb	448.61	484.12	493.35	409.9	419.05	450.07	427.09	425.54	434.37	956.19	851.7	858.96	874.77	1039.49	1004.71	804.69	706.11	745.42	607.37	625.82	516.8	626	488.19	554.22	436.23	505.55	490.69	456.58	515.74	454.98	477.32	435.85	439.04	827.08	859.55	623.12	1042.82	791	482.29	410.43	379.98	440.3	507.56	418.65	433.63	432.74	423.16	443.64	430.57
Efna4	26.84	29.34	32.11	27.86	24.21	30.3	34.11	16	20.84	28.4	57.21	41.81	36.88	51.17	54.04	46.69	29.77	61.48	28.32	26.93	27.14	22.17	20.01	37.75	17.63	17.48	18.83	18.21	18.28	11.97	28.56	22.52	16.69	29.63	22.81	28.16	38.31	33.12	27.06	14.23	20.32	28.65	22.76	20.7	22.78	17.25	30.01	36.73	27.38
Egfr	191.71	238.92	166.39	227.83	219.36	254.78	200.58	155.18	193.94	328.2	336.8	324.5	322.48	321.23	351.28	227.24	264.58	304.32	254.91	271.87	230.08	213.21	240.09	224.78	230.23	214.7	227.07	222.44	244.16	188.58	205.34	259.66	218.24	239.77	222.37	232.54	291.99	234.82	249.36	223.19	228.74	192.19	211.67	209.32	197.96	222.84	174.07	231	216.23
Elovl2	143.79	100.6	157.64	155.2	170.95	169.48	178.75	158.38	185.93	126.23	187.83	147.25	148.47	162.98	171.96	200.78	196.78	201.34	200.36	171.84	149.85	138.16	220.08	173.3	155.32	164.77	151.75	178.21	194.55	140.68	121.03	177.52	145.06	115.84	125.44	132.62	174.51	154.29	134.35	166.27	141.46	166.33	165.39	161.78	163.4	140.89	150.06	164.31	151.08
Emp1	49.85	54.49	61.3	61.68	60.51	46.02	35.48	39.99	32.06	627.99	507.35	293.59	223.18	498.42	1601.64	71.6	90.95	107.59	46.16	58.99	48.38	90.4	54.69	109.81	34.15	22.47	42.09	44.23	36.56	41.91	42.16	43.72	50.07	302.63	356.36	184.39	823.19	191.16	247.43	47.18	38.37	44.03	56.14	49.07	45.56	48.88	66.03	66.69	53.82
Entpd2	122.7	180.24	140.12	151.22	186.08	176.21	203.31	201.57	169.9	350.29	334.64	290.86	276.14	267.22	239.51	202.34	219.94	262.82	151.06	214.16	151.03	202.98	194.74	223.06	172.95	159.78	175.01	154.8	148.85	128.71	183.58	176.19	152.77	111.35	109.76	129.89	217.08	285.99	222.3	203.72	152.74	154.45	160.84	146.45	143.76	172.52	132.05	167.21	193.57
Ephb3	580.89	546.99	487.51	575.05	558.23	511.8	597.65	499.13	524.13	340.82	284.98	381.76	430.29	361.03	286.18	431.14	454.75	404.22	654.58	588.63	559.28	388.9	478.85	444.4	475.89	640.36	587.05	572.36	633.25	640.56	746.57	666.36	636.74	336.76	471.11	387.86	430.75	405.66	509.36	547.49	513.16	513.68	495.42	517.56	479.19	529.07	567.22	447.51	449.45
Ephx2	490.79	519.75	513.78	509.39	475.03	473.64	514.42	510.33	460.02	467.05	493.32	525.37	546.61	549.59	352.51	602.35	601.93	600.95	493.03	554	501.47	620.88	540.2	547.35	484.7	483.08	484.04	443.58	502.68	501.37	447.4	511.36	530.19	435.54	344.96	345.17	757.64	703.69	462	446.38	479.3	471.75	536.39	534.43	471.33	428.43	459.18	470.7	459.84
Ezr	730.43	697.89	630.55	834.72	729.18	729.54	891.02	823.88	754.94	1953.4	1814.59	1461.59	1369.36	2023.07	3178.71	717.53	697.84	923.71	808.78	814.33	771.67	784.63	756.29	839.05	772.21	737.72	779.78	777.89	843.46	827.64	716.65	796.19	812.62	1150.37	1324.25	1596.86	2242.28	1110.11	1584.13	883.77	910.44	793.24	751.09	849.56	674.79	756.22	726.28	695.9	768.61
F3	1681.33	1823.31	1421.65	1266.5	1435.67	1338.99	1398.61	1454.19	1440.95	2874.88	2908.1	2848.65	2654.56	3007.6	3343.3	1674.74	1938.08	2007.26	1614.41	2082.65	1746.28	1482.27	1691.31	1801.63	1460.71	1531.61	1642.63	1477.72	1505.44	1572.97	1476.82	1417.5	1636.79	1839.15	1664.22	2387.12	3566.02	2056.89	2847.37	1443.98	1378.45	1565.5	1384.59	1474.46	1355.09	1270.92	1740.67	1425.64	1767.6
Fabp7	1462.77	1410.45	2294.5	1276.45	1291.96	1545.51	1337.21	1753.34	1900.97	7494.89	7602.72	5870	5066.07	5766.94	11158.7	4658.47	3856.32	4767.63	3282.32	2654.6	3067.79	3372.21	2178.16	1738.15	1735.01	1467.95	1521.9	2415.61	2787.61	1876.79	1814.07	1673.19	1790.84	1934.34	3226.52	1318	19675.7	6550.75	2669.53	939.19	920.97	1376.8	1482.46	1525.84	1743.15	1141.52	1749.68	2133.14	1095.31
Fads2	2118.44	2242.46	2201.08	2141.01	2511.3	2514.12	2668.96	2479.64	2489.21	2404.68	2774.24	2412.35	2432.32	2290.29	1970.11	3365.05	3598.35	3885.42	2864.82	3056	2932.1	3170.93	2969.13	2661.27	2312.24	2364.2	2403.59	2294.63	2482.08	2282.38	2470.89	2356.77	2469.94	1543.7	1597.23	1382.5	3888.65	3893.27	2414.37	2201.17	2063.91	2262.29	2364.05	2370.03	2465.86	2040.08	2073.8	2467.56	2146.24
Fbln5	69.02	58.68	58.38	55.71	51.44	52.75	36.84	46.39	38.47	145.16	126.3	125.44	93.62	132.66	90.89	62.26	51.26	41.5	56.65	56.43	49.56	47.76	44.02	39.46	50.67	44.94	47.63	59.84	39.17	40.41	48.96	41.07	34.66	80.82	54.17	50.87	146.42	76.77	86.99	62.91	33.86	57.31	56.9	44.47	44.78	67.57	84.03	59.93	66.1
Fdft1	2779.85	2915.2	2633.13	2503.15	2642.91	2734.1	3139.71	2953.17	2992.5	1650.45	2264.73	2199.66	2318.84	1830.72	2536.34	2350.25	2472.21	2205.53	2615.16	2646.91	2824.73	2713.8	2554.3	2318.1	2848.71	2754.91	2749.17	2553.49	2372.41	2533.81	2499.45	2460.1	2303.06	2596.18	2465.33	2959.38	1894.1	1950.77	2420.17	2868.49	2689.93	2513.19	2991.48	2707.4	2930.91	2724.42	3220.24	3354.84	3154.68
Fgf1	632.65	672.74	613.03	756.12	774.57	744.13	747.74	771.09	647.55	785.78	743.76	715.34	679.01	682.25	525.69	818.69	778.87	806.9	828.71	896.41	738.63	810.22	712.27	754.97	785.43	706.51	756.52	753.17	748.15	815.67	798.25	702.13	708.63	718.42	525.99	415.11	1159.45	996.46	958.79	834.33	810.37	743.61	851.24	810.46	709.36	631.14	771.3	659.18	643.97
Fgf2	13.42	14.67	29.19	11.94	19.67	24.69	24.56	17.6	4.81	50.49	43.18	45.45	31.21	61.59	57.73	18.68	11.58	21.52	13.64	25.65	20.06	17.06	16.01	18.87	16.52	16.23	19.94	16.91	14.36	14.97	14.96	19.87	17.97	43.11	29.22	59.04	54.48	27.09	27.06	11.98	15.8	18.87	24.28	15.34	17.28	11.5	18.01	17.4	22.66
Fgfr1	425.6	370.95	440.8	404.92	452.34	540.98	428.45	505.53	415.14	1072.95	1031.97	863.5	848.29	1131.41	1021.9	482.5	496.1	560.99	452.12	619.41	427.13	494.66	448.17	440.97	488	429.4	445.27	412.36	400.84	420.56	458.28	451.75	478.84	495.71	516.02	613.13	916.83	608.86	568.31	519.02	466.51	489.92	514.39	460.82	406.13	419.8	429.17	393.38	463.62
Fgfr3	2572.8	2846.04	2571.82	2558.87	2683.76	2562.38	2652.58	2562.83	2678.35	2505.66	2397.51	2213.29	2313.16	2103.62	2198.57	2661.54	2963.34	3000.13	2796.64	2986.75	2615.88	2301.01	2662.34	2750.49	2552.39	2685.01	2844.43	2652.35	2666.18	2539.8	2551.13	2560.78	2545.69	2641.98	2805.3	3342.7	3057.8	2528.03	3758.8	2830.3	2574.81	2670.44	2534.75	2688.23	2576.63	2901.25	2689.04	2428.9	2775.1
Fkbp5	266.48	341.61	318.19	288.52	352.49	334.47	356.13	326.35	293.32	359.75	462.01	454.47	436.91	471.89	378.3	331.52	439.87	570.21	271.69	451.41	441.29	359.91	320.12	355.18	263.28	274.62	272.48	277.07	272.89	248.44	292.37	263.63	317.09	317.9	413.38	554.09	571.21	407.16	1440.11	236.67	313.01	253	236.71	267.6	273.37	237.22	282.11	288.99	273.83
Fmo1	239.64	264.07	227.7	227.83	193.64	264.88	261.98	214.37	242.03	255.62	300.09	236.33	262.9	269.11	235.82	443.59	441.53	547.16	283.23	257.77	322.12	380.38	277.44	248.8	203.79	189.74	200.48	286.18	296.39	225.99	199.9	205.34	206.68	181.4	165.35	153.51	322.64	360.5	268.69	220.94	165.53	208.97	204.84	223.89	221.53	240.09	276.11	307.36	249.28
Foxj1	47.93	54.49	110.93	48.75	39.33	42.65	79.14	83.19	57.7	208.28	193.23	161.79	138.07	308.91	271.44	54.48	72.76	106.05	73.43	57.71	71.98	114.28	53.35	104.67	61.69	42.44	66.46	36.42	49.62	83.81	85.67	60.94	32.09	84.41	114.04	71.76	296.25	256.64	115.02	71.15	98.57	69.19	113.8	95.08	65.99	41.69	96.04	62.82	87.81
Frem2	69.02	54.49	61.3	55.71	36.31	58.36	73.68	75.19	88.16	173.57	139.25	108.17	85.11	144.98	104.4	77.82	71.11	118.35	60.84	73.1	61.36	126.22	84.03	90.94	60.59	59.92	50.95	54.63	57.45	58.37	50.32	72.86	46.22	55.68	46.33	54.5	106.41	114.4	80.22	60.67	65.46	53.81	74.35	82.81	63.63	44.57	48.02	85.05	66.1
Fstl1	463.95	458.97	493.35	380.05	440.23	445.58	421.63	463.93	495.28	700.57	709.21	678.99	635.51	756.17	741.86	502.73	489.48	608.63	429.04	506.55	462.53	525.36	418.83	473.57	483.6	409.43	424.23	407.15	411.29	447.5	403.88	394.78	441.61	669.92	535.97	566.81	1146.68	530.59	689.13	467.35	506.38	506.69	487.83	469.25	465.05	431.31	549.21	467.8	486.28
Fzd1	95.86	129.94	81.74	78.6	90.77	103.26	70.95	92.79	99.38	176.72	160.84	167.25	135.23	151.61	130.19	105.84	140.56	136.79	103.85	147.48	123.89	126.22	105.37	89.22	109.06	106.1	93.04	98.86	104.45	101.77	97.91	95.38	110.4	114.95	121.16	115.36	167.7	152.03	154.64	111.59	79.01	106.23	87.25	103.51	98.98	102.08	90.03	129.52	108.59
Fzd10	72.85	77.54	67.14	47.75	57.49	50.51	58.67	51.19	60.91	94.67	92.83	92.71	69.98	86.23	138.79	51.36	49.61	32.28	72.38	48.73	69.62	66.52	50.69	53.19	57.28	73.65	63.14	117.07	137.1	94.29	51.68	38.42	52.63	36.82	44.9	44.51	46.82	24.08	27.06	51.68	68.47	67.09	85.73	67.47	67.56	57.51	69.03	42.53	41.55
Fzd2	115.03	117.36	137.2	150.23	140.69	170.6	144.64	113.58	121.82	63.11	77.72	57.26	66.2	64.44	55.27	146.31	191.82	190.58	150.01	198.77	181.71	185.92	129.38	137.27	133.29	118.58	152.85	131.38	127.96	128.71	126.47	160.3	147.63	128.42	111.9	91.74	146.42	131.71	237.76	136.31	153.5	158.65	140.36	142.62	131.97	106.39	114.04	115.98	137.86
GFAP	1217.38	1192.49	1570.53	1341.12	1328.26	1686.93	1232.14	1546.97	1283.88	69461	66951	56845.7	56248.8	51027.9	56576.9	15360.6	13778.2	16264	3385.13	7259.76	2962.78	5405.42	3586.69	6358.91	2321.05	1404.29	1675.86	1108.29	1151.6	1665.76	1426.51	1298.28	1169.5	10463.8	11904.7	9450.38	46742.2	39407.6	18777.5	1865.64	1753.16	2065.91	2037.82	1838.67	1745.51	1868.99	7124.75	3777.21	3457.78
Gabbr1	18186	18610.4	19777.6	18996.5	17772.7	18602.2	19214.8	18592.5	18887.9	13686.5	16012.9	15286.7	15252.1	13281.2	14462.7	21325	22185.4	21153.1	20141.9	19454.3	19565.4	19568	19678.1	19835.1	18931.9	18907.4	18654.9	18959.3	18219.3	18606.2	18085	18305.7	18185.7	14172.6	14896.8	18372.1	16629.8	19887.8	18181.2	18195.1	18925.8	17488.9	18580.9	18241.8	19565.9	18262.9	17280.7	20160	17069.8
Gabbr2	3163.27	3040.95	3368.77	3844.27	3857.71	4023.71	3817.86	3455.49	3640.05	2316.31	2990.14	2800.47	2904.22	2609.62	2684.96	3733.93	4117.59	3776.3	3599.12	3097.04	3557.46	3292.04	3534.67	3249.8	3284.94	3391.52	3516.77	3457.56	3520.09	3226.76	3164.43	3432.48	3282.56	2406.7	2575.09	3240.96	2432.11	3471.05	2726.55	3293.15	3423.55	3214.87	3178.87	3422.01	3526.37	3424.57	2505.97	3531.71	3017.77
Gabra4	4718.07	4763.67	4469.31	3937.79	3871.33	3929.43	4491.92	4146.59	4346.9	2799.14	3242.73	3484.91	3549.18	2864.52	2935.52	4375.19	4071.29	3379.76	4647.07	3852.38	4226.47	4080.08	4166.91	4263.86	4145.29	4443.8	4133.72	4766.17	5000.72	4498.9	3660.78	3904.1	3597.08	3419.67	3496.65	3535.26	2689.2	3472.56	3737.53	4275.78	4598.85	4032.57	4456.49	4477.06	4699.99	4236.86	3988.54	4476.98	3804.31
Gabrb1	960.49	1096.08	1056.75	1133.18	1102.85	1226.76	1101.15	1089.44	1253.42	1227.58	1369.85	1257.08	1306.95	1228.06	1294.58	1422.6	1417.18	1234.17	1225.23	1142.63	1289.65	1541.97	1293.82	1080.98	1247	1113.45	1120.93	1069.27	1023.65	1052.14	1029.43	1010.8	1014.17	981.54	1051.28	1307.1	1070.06	1343.42	874.7	1221.54	1194.86	1132.89	1116.78	1046.62	1314.24	1148.71	1059.41	1468.16	1089.64
Gabrg1	176.38	161.37	143.04	143.26	149.77	145.91	165.1	161.58	149.06	132.54	84.2	94.53	97.41	77.7	55.27	138.52	147.18	152.16	119.59	152.61	138.05	230.27	158.73	116.68	146.51	136.06	119.63	118.37	155.37	121.23	103.35	115.26	112.97	107.76	94.79	86.29	130.25	124.93	146.91	116.84	130.17	106.23	137.32	129.58	117.83	130.83	150.06	160.44	106.7
Gad1	7066.56	7115.11	5604.88	7309.49	6509.7	6274.07	6980.77	6960.58	7055.7	4661.03	4789.62	5567.32	5798.04	5335.8	5161.11	4513.72	4630.23	3923.84	5274.38	5849.11	4694.9	5267.26	4876.52	6554.51	5998.16	5927.98	6643.64	6308.94	6927.9	6142.21	6719.14	6007.84	6304.52	5860.49	4943.49	5579.03	4433.47	4380.96	7347.48	7059.64	7055.53	6176.75	6915.38	6539.62	5589.24	7082.05	6212.4	5166.12	6891.01
Gas1	519.54	517.65	420.37	454.67	437.21	445.58	474.84	505.53	532.14	760.53	789.09	554.46	505.95	648.14	585.88	431.14	421.68	514.88	458.41	439.87	461.35	537.3	497.52	451.27	480.29	449.37	440.84	472.19	503.99	496.88	452.84	446.45	446.75	490.32	386.3	372.42	504.81	441.78	446.53	471.09	425.87	538.14	442.31	513.72	433.63	467.25	468.18	437.84	466.45
Gbp2	170.63	190.71	154.72	129.34	130.1	135.81	106.43	150.38	134.64	1489.51	1593.3	1705.19	1371.25	2079.93	2735.31	442.03	262.93	327.37	103.85	147.48	110.91	242.21	146.72	326.01	142.11	113.59	117.41	119.67	141.01	133.2	150.95	105.98	141.21	536.12	541.67	271.59	794.25	461.35	163.34	112.34	158.01	139.08	213.19	181.72	131.19	140.89	324.13	180.74	224.73
Gdpd2	92.02	96.41	87.58	91.53	99.85	94.28	88.69	97.59	67.32	239.84	261.23	225.42	185.36	308.91	256.7	157.2	218.28	281.26	140.57	178.26	165.19	220.04	169.4	168.15	102.45	111.1	89.72	101.46	90.09	125.72	82.95	68.89	88.58	61.07	71.27	54.5	219.63	276.21	91.82	68.9	84.27	88.06	75.87	73.61	89.55	79.07	96.04	144.01	91.59
Ggta1	72.85	81.73	84.66	86.56	66.56	87.55	75.05	83.19	81.74	820.49	735.12	624.45	570.25	773.22	717.3	174.32	124.02	235.15	62.94	94.9	99.11	133.05	108.04	169.87	71.6	61.16	69.78	67.64	88.79	86.81	73.43	74.19	70.61	215.53	225.22	182.58	728.7	433.51	238.73	77.89	87.28	66.39	80.42	91.24	78.56	67.57	117.05	135.31	94.42
Gja1	4650.97	5176.53	4463.47	4177.56	4476.46	4597.24	4669.31	4911.28	4951.17	6642.84	6221	5496.42	5354.51	5207.88	4058.14	7263.97	7224.81	7930.68	5619.5	6817.33	5319.07	6191.76	5447.4	5116.64	5315.17	4707.19	4676.47	4613.98	4819.23	4970.34	4570.54	4219.4	4599.69	3918.97	3255.03	2901.24	9210.01	9150.28	6492.11	4519.94	4194.79	4528.78	4945.08	4788.36	4395.19	4331.75	4960.92	4678.99	4721.16
Gjb2	448.61	305.98	306.52	398.95	441.75	444.46	223.78	316.75	386.28	511.23	450.14	488.11	433.13	554.33	456.91	480.94	337.35	413.44	244.42	239.81	355.16	405.96	264.1	223.06	322.77	235.92	291.31	346.02	393.01	267.9	341.33	315.3	405.67	384.35	384.87	324.28	611.22	368.03	308.32	363.99	256.58	448.68	309.54	437.05	273.37	428.43	333.13	325.72	416.41
Gjb6	3836.19	4172.66	3100.2	3378.66	3417.48	3022.55	2945.95	2882.78	3024.56	5705.58	5191.18	5342.81	4925.17	4751.14	3414.54	3539.38	3859.62	3917.7	2900.49	3997.29	3401.71	2918.48	2690.35	2985.56	3174.78	2988.33	3429.26	3514.79	3637.6	3503.64	3484	2991.33	3932.14	3410.69	2824.54	2907.6	5106.84	4364.41	7504.06	4018.14	3826.1	3744.63	2921.68	3349.94	2714.89	3334	3553.37	2517.82	3548.43
Glb1	741.93	641.3	615.95	527.29	577.9	535.37	679.52	641.51	682.81	776.31	772.9	790.79	714	715.42	718.53	753.32	755.72	711.61	568.56	554	541.58	615.76	632.24	591.96	522.15	560.47	554.93	637.4	645	636.07	599.7	570.98	568.7	563.96	503.9	524.11	1073.47	757.13	710.39	635.11	572.6	624.8	595.56	601.13	566.39	621.08	654.25	589.59	593.92
Gldc	205.13	138.32	172.23	187.04	170.95	173.97	180.11	172.77	163.49	362.91	332.48	296.32	275.2	349.66	257.93	211.68	211.67	296.63	203.51	244.94	194.69	202.98	193.41	173.3	200.49	185.99	158.39	154.8	171.04	161.64	135.99	158.97	148.92	118.54	91.94	91.74	202.61	256.64	162.38	160.28	155	164.94	170.7	181.72	153.18	175.4	183.07	177.84	184.13
Gli1	53.68	50.3	52.55	24.87	34.8	43.77	27.29	28.8	35.26	47.34	50.74	26.36	25.53	25.58	28.25	21.79	21.5	32.28	26.23	51.3	33.04	29	24.01	18.87	33.05	33.7	31.01	22.11	24.81	23.95	24.48	23.85	23.11	49.39	46.33	29.07	32.35	15.05	44.46	41.19	31.6	30.75	22.76	36.8	20.42	27.32	45.02	28.03	48.16
Gli2	72.85	60.78	75.9	73.62	71.1	60.61	90.06	79.99	67.32	91.52	60.45	74.53	77.55	83.39	61.41	87.16	57.88	83	49.3	96.18	53.1	54.58	65.36	46.33	67.2	54.92	56.49	57.24	60.06	47.89	54.39	70.21	64.19	42.21	67	61.77	93.64	63.97	101.48	71.9	61.7	68.49	68.28	68.24	65.2	81.95	69.03	64.76	67.98
Gli3	172.54	197	178.07	187.04	214.82	212.13	212.86	225.57	213.18	385	275.27	308.13	275.2	379.03	337.77	280.16	309.23	347.35	232.88	230.84	239.52	298.5	254.76	301.99	203.79	233.42	187.19	228.94	245.47	203.54	165.9	192.09	191.28	181.4	141.83	156.23	251.13	301.8	235.83	203.72	187.35	195.69	219.26	208.56	204.24	224.28	180.07	249.37	232.28
Glis3	72.85	111.08	157.64	92.53	152.8	204.27	151.46	115.18	133.04	337.66	385.37	243.6	224.13	329.76	422.52	256.81	429.95	479.53	156.3	97.46	231.26	291.68	240.09	156.14	127.78	151.04	115.19	89.76	116.2	107.76	82.95	145.72	100.13	157.15	273.69	309.74	292.84	292.77	173.01	95.12	109.1	119.51	91.04	101.21	183.03	116.45	138.05	261.93	121.81
Glud1	6796.25	7006.13	6346.36	6290.72	6597.45	6624.25	6510.02	6653.43	6781.62	7813.62	8321.65	7574.28	7348.97	6886.03	6401.64	9078.8	9186.04	9765.81	7427.97	7539.33	7159.75	7223.72	6854.6	7095	6797.91	6293.72	6402.18	6658.85	6644.56	6613.66	6513.8	6022.41	6327.63	5933.23	5743.88	5815.2	9098.5	8719.03	7358.11	6837.2	6393.39	6720.48	6907.03	6863.96	6771.5	6577.42	6977.69	7342.76	6633.23
Glul	33812.5	35791.4	31933.2	31915.2	33737.6	32183	31519.9	33294.3	32138.5	42167	41238	39013.9	36341.1	34132.6	32010.7	32410	34286.8	35343.8	33267	38296.8	31847.2	28007.9	29671.2	30691.2	32923.2	32182.6	33926	30938.5	31405.3	32302	32607.1	29894.8	31061.7	29601.5	23178	22306.1	47918.6	45043.2	50144	37643.9	35635.8	34745.8	36601.8	35799.6	33291.9	33774.1	38880	30435.2	37157.4
Gpam	1807.86	1649.36	1588.05	1696.29	1615.7	1857.53	1777.94	1575.77	1748.7	4361.23	3913.09	3904.85	3912.33	4504.77	3698.26	3022.63	2887.28	3195.33	2134.72	2321.18	1913.83	2202.08	1995.42	2252.9	1743.82	1901.1	1900.72	1964.23	2062.96	1975.57	2020.77	1759.3	1820.36	1849.03	2034.84	1734.02	4152.55	3233.98	2643.43	1767.53	1616.97	1864.63	1751.04	1827.94	1732.94	1884.81	2007.78	1837.38	1981
Gpc4	661.41	530.23	750.24	439.74	540.08	830.56	721.82	587.11	686.02	725.82	746.99	621.72	612.81	849.98	903.99	1159.56	944.24	1011.32	622.06	804.08	860.16	1049.02	999.05	763.55	611.38	458.11	502.87	563.25	556.22	555.25	523.55	441.15	421.07	631.31	766.9	870.19	759.34	686.38	584.74	528.01	449.95	575.18	530.32	496.86	558.53	467.25	462.18	824.45	556.15
Gpc5	818.62	859.26	677.26	845.66	953.08	980.96	826.89	795.08	950.48	703.73	622.86	676.26	714.94	595.08	472.88	866.94	901.24	1069.72	1045.85	1050.3	1021.81	934.73	973.7	955.72	1004.65	981.13	1054.48	956.1	930.94	936.9	902.96	837.26	872.95	964.48	755.49	822.96	747.43	779.71	918.19	898.74	896.9	866.62	940.01	925.47	900.25	901.43	852.33	892.11	916.85
Gpc6	500.37	444.3	461.23	604.9	506.8	581.39	450.28	385.54	411.93	624.84	615.3	510.83	460.55	494.63	556.4	594.57	575.47	720.83	590.59	512.97	513.26	462.25	554.88	471.86	518.85	455.61	465.21	585.37	562.74	443.01	469.16	474.27	575.12	401.42	401.98	514.12	483.53	474.9	370.18	479.33	437.16	491.32	446.86	438.58	507.47	428.43	291.11	485.2	408.85
Gpr37L1	2822.02	2835.56	2673.99	2419.58	2532.48	2566.87	2760.38	2622.02	2676.74	4995.54	4747.52	4351.14	4378.55	5139.65	3840.74	3014.85	2654.11	3007.82	2897.34	3157.31	2549.8	2659.21	2661.01	2771.08	2503.92	2464.06	2631.76	2757.72	2668.79	2744.84	2510.33	2555.48	2532.85	2479.44	1955.02	1870.27	4981.7	3682.54	3099.63	2780.86	2562.02	2460.08	2567.38	2596.22	2263.98	2530.33	2959.14	2363.18	2604.19
Gpt	157.21	111.08	102.17	120.38	130.1	114.48	128.26	126.38	125.02	116.76	99.31	112.71	99.3	111.81	78.61	79.38	74.41	122.96	120.64	156.45	107.37	112.58	110.71	94.37	126.68	119.83	138.46	98.86	95.31	121.23	121.03	127.18	110.4	132.01	101.92	84.48	155.78	134.72	160.44	143.8	144.47	143.27	128.98	130.35	121.76	125.08	183.07	131.45	150.13
Grhl1	373.84	417.06	478.75	472.57	512.85	582.51	495.31	468.73	424.75	564.88	631.49	419.93	451.1	470	418.83	540.09	689.57	851.47	465.76	512.97	637.16	793.16	618.9	418.67	522.15	520.52	414.26	404.55	368.2	378.65	390.28	426.58	477.56	431.95	494.63	647.65	408.62	559.94	374.04	405.18	417.6	498.31	396.79	458.52	545.96	461.5	357.14	742.3	452.29
Gria2	13132.4	13880.2	12797.8	12510.8	11830.3	12398.9	11954.4	11046.4	12234.5	10104.7	12127.9	11405.5	12195.6	10533.2	11069	12758.2	13092	15222	13484.9	13066.5	12678.2	13202.3	13035.6	12350.6	12663.9	13189.1	12057.8	12902.8	11783.7	12194.6	11549.4	12338.9	11837.5	9599.86	10256.9	11725.8	9090.83	11609.1	11006.7	12762.2	13599.4	12340.9	11616.2	11940.6	12960.9	12009	10243	12493.4	11142.9
Grin1	2264.14	2301.15	2131.02	3124.96	3036.25	3104.49	2761.74	2478.04	2652.7	1735.66	1843.74	2127.85	2084.31	2052.45	1828.87	2535.46	2501.98	2439.15	2887.9	2929.04	2630.04	2428.94	2394.24	2544.59	2522.64	2667.53	2869.9	2743.41	2731.47	2717.9	2519.85	2494.54	2419.88	1937.03	1942.19	2321.72	1866.86	2033.56	2605.74	2498.51	2595.88	2291.65	2468.75	2782.54	2516.92	2421.06	2136.82	2348.68	2444.62
Grin2b	6525.93	6742.06	8068.69	8492.42	7111.81	8112.52	8077.82	7397.32	7616.7	6333.57	7549.83	6514.44	6879.91	6507	6922.42	9480.36	9515.11	8736.05	9088.54	7908.67	8497.78	9047.13	8880.7	7949.49	7573.43	7871.52	7476.59	9239.66	8669.66	7462.25	6516.52	7144.49	7222.4	5201.34	5910.66	7055.09	5152.81	8321.65	5515.93	7683.52	8514.49	7542.37	7510.19	7128.49	8719.68	7586.67	5420.09	8892.11	6116.74
Grin2c	270.32	287.12	230.62	373.09	391.82	384.97	383.42	388.74	400.71	321.89	306.57	235.42	241.15	222.68	130.19	443.59	448.14	448.79	375.54	436.02	391.73	411.08	420.16	377.48	317.26	314.56	353.34	356.42	357.75	294.84	361.73	362.99	363.3	198.46	238.05	232.54	346.47	340.18	323.78	301.83	313.01	296.33	331.54	381.08	332.29	343.61	324.13	315.09	355.03
Grm2	1138.78	1188.3	785.27	964.05	1024.19	947.28	926.49	974.26	969.72	650.08	658.48	781.7	782.09	718.26	633.78	543.2	635	723.91	1076.27	1049.02	776.39	637.94	808.31	557.65	1070.75	1046.04	870.61	1095.28	1155.52	869.55	724.81	825.33	727.89	620.53	590.85	761.19	589.94	595.32	723.92	1014.83	1109.08	946.99	939.25	1061.95	972.52	839.61	735.28	901.78	762.94
Grm3	5722.65	5880.71	5187.43	5652.99	5539.98	5582.69	5850.96	5647.17	5834.34	3490.25	3519.08	3845.77	3999.33	3548.67	4403.28	4789.21	5129.63	4985.88	7239.15	5752.92	6083.66	4736.78	5225.98	4991.38	5993.75	6304.96	6326.86	5810.73	6066.15	6080.85	5621.72	5475.28	5237.72	4748.74	4482.35	4887.79	4524.56	5041.76	4430.53	6332.4	6345.99	5625.33	6536.8	6439.95	6766.79	5737.81	5720.21	6457.41	5709.78
Grm5	2432.85	2772.69	2878.34	2682.23	2677.71	2963.07	2824.51	2738.8	2837.03	2341.56	2713.79	2511.43	2449.34	2149.1	2541.25	3257.66	3550.39	3184.57	3198.4	3104.73	3229.44	3670.71	3458.64	3127.98	3096.57	2753.66	2591.89	2779.83	2748.44	2613.13	2432.82	2646.89	2404.47	2022.35	2432.54	2683.24	2099.26	2929.17	2211.4	2696.98	2923.19	2766.19	2587.86	2705.1	3069.96	2636.72	2136.82	3496.92	2418.18
Gstm1	151.45	136.22	175.15	116.4	139.18	152.64	111.89	156.78	136.24	201.97	232.09	208.15	191.03	209.41	183.01	157.2	180.25	207.49	163.64	168	166.37	172.28	170.73	123.54	143.21	136.06	129.59	120.98	96.62	127.21	161.83	137.78	119.39	160.75	143.26	163.5	281.77	291.26	158.51	170.76	168.54	162.84	173.74	133.41	127.26	140.89	180.07	170.11	161.46
Gys1	456.28	494.6	350.3	470.58	411.49	454.56	469.39	406.34	368.65	441.8	402.64	454.47	400.03	490.84	443.4	431.14	446.49	487.21	443.73	474.49	450.73	421.31	437.5	391.21	384.46	364.49	398.75	460.49	420.43	419.06	485.48	453.07	444.18	418.48	418.37	604.96	642.72	518.55	499.69	502.55	474.03	465.46	423.34	423.25	407.7	406.87	381.15	404.98	442.85
H2-D1	1108.1	987.1	916.63	1200.84	1329.78	1047.18	1124.35	1220.62	1149.24	11041.9	11451	11344.6	9571.35	12799.9	9084.14	2677.1	1741.3	2236.27	826.61	1054.15	821.22	1031.96	858.99	1319.48	1071.85	902.49	1144.2	1078.37	1045.84	865.06	1189.89	869.05	1128.42	1519.45	1353.47	1284.39	4819.1	3090.98	2795.18	1130.17	1161.75	1003.6	1487.02	1224.5	1086.43	1137.21	1746.67	1028.39	1307.76
H2-T23	201.3	188.62	242.29	270.61	228.44	222.23	261.98	281.56	221.19	520.7	591.55	590.82	498.38	689.83	545.34	322.19	229.86	209.03	178.33	180.82	146.31	151.81	210.75	200.75	229.13	217.2	198.27	191.22	169.74	176.6	299.17	242.43	286.28	144.58	183.17	215.28	551.63	267.93	321.85	175.26	184.35	161.44	238.23	297.5	212.1	198.4	240.09	173.01	260.61
Hacd2	565.56	637.11	691.85	527.29	573.36	572.41	646.77	556.72	636.33	788.94	875.45	850.78	818.02	836.71	961.72	756.44	724.3	766.94	596.88	609.15	637.16	651.58	597.56	641.72	529.87	542.99	604.77	586.67	581.02	532.8	514.03	515.34	501.95	546.9	521.72	528.65	697.2	745.09	908.53	551.23	559.05	524.16	528.8	586.57	545.96	533.38	486.19	558.66	592.98
Hapln1	694	737.71	726.88	647.68	629.34	648.73	674.06	655.9	746.92	511.23	559.17	615.36	731.97	568.55	448.31	910.53	916.12	860.69	788.85	938.73	796.45	726.64	737.61	766.98	664.26	662.83	764.27	684.23	847.38	761.79	671.78	634.57	698.36	480.44	374.18	344.26	704.01	640.47	548.98	585.68	635.05	581.47	715.44	596.53	609.59	580.83	648.25	642.74	622.25
Hepacam	1309.4	1490.09	1342.84	1474.43	1559.73	1583.67	1746.56	1660.56	1513.08	2720.25	2370.52	2155.12	2010.54	2535.71	2022.93	1427.27	1524.67	1876.62	1740.29	1967.23	1525.64	1523.21	1455.22	1523.67	1699.75	1484.18	1495.32	1432.19	1369.65	1608.89	1491.78	1330.07	1435.24	1648.77	1373.43	1729.48	2851.79	2331.6	2341.88	1804.98	1689.2	1685.01	1748	1785	1627.67	1361.49	1701.66	1432.4	1727
Hes5	768.77	871.84	957.5	597.93	822.98	873.21	829.61	806.28	1004.98	233.52	211.58	260.87	264.79	206.57	194.06	1394.58	1321.27	1718.31	1181.17	638.64	1316.79	1414.04	1339.17	1103.29	784.33	994.86	916.02	835.12	856.52	884.51	851.28	830.63	786.94	708.54	705.6	458.71	489.49	1011.51	563.48	698.77	593.67	697.49	767.03	646.37	1057.36	757.66	744.29	1251.66	625.08
Hmgcr	2986.9	2881.67	3050.57	2762.82	2877.4	3171.83	3302.08	3273.12	3042.19	1549.47	1831.86	1933.34	2069.17	1658.26	1923.44	3218.75	3148.55	2283.91	3144.9	3099.6	3424.12	3346.62	3319.93	2836.28	3094.37	3037.01	3444.77	3265.04	2918.18	3413.84	3655.34	3686.84	3527.76	2663.53	3218.68	3147.4	1763	1931.21	1581.23	3057.98	2647.05	2608.94	2910.3	2754.17	3005.54	2563.4	2863.11	3227.26	2750.55
Hmgcs1	4940.46	4679.83	4594.83	3946.75	3894.02	4690.4	4804.39	4352.96	4713.95	2079.63	2576.7	2673.22	3033.78	2548.98	3224.16	4208.65	3857.97	2764.98	4000.89	3701.06	4265.41	4366.64	4240.27	3424.82	4175.03	4142.97	4233.41	4317.39	3839.98	4602.17	4373.36	4067.05	3973.22	3934.24	3454.6	3672.42	2887.55	2627.37	2093.48	4295.25	3942.73	3789.36	4678.03	4272.34	4464.32	4722.8	5101.97	5224.12	4879.79
Hsd11B1	1386.09	1446.08	1050.91	882.47	1089.24	837.29	1346.76	1420.59	1291.89	350.29	311.97	439.02	561.74	295.64	304.61	549.43	582.09	447.25	957.74	1383.73	775.21	533.89	748.28	959.15	1107.1	976.14	1178.53	1008.13	1237.78	1080.57	1170.85	1092.94	1157.95	969.86	590.14	664	870.86	652.52	1100.87	1080.74	889.37	1060.91	1161.54	1077.29	758.06	1148.71	1341.52	692.04	1404.07
Hspb1	224.3	228.44	221.86	313.39	199.69	189.68	165.1	182.37	173.11	962.5	919.71	699.89	569.31	1048.97	2832.35	197.67	195.13	201.34	124.83	161.58	175.81	187.63	121.38	178.45	180.66	131.07	140.67	132.68	215.44	200.55	224.38	214.61	234.93	1348.83	1823.16	976.47	871.71	365.77	542.22	221.69	263.35	275.36	201.05	206.26	132.76	115.01	168.06	149.81	180.35
Htra1	7225.69	7888.44	7166.65	7776.09	7154.17	6448.04	7263.22	7224.54	6989.99	10041.6	10234.5	9288.56	8555.68	7836.45	6684.14	8115.35	7844.93	8611.55	8116.12	8520.38	8089.52	7583.62	6763.9	7635.49	7196.69	7040.18	7437.82	7802.27	7751.77	7778.04	7287.57	6651.67	7620.37	7370.97	6895.65	8495.72	12255.9	9208.98	15666.3	8066.98	8396.35	7703.82	7402.45	7872.24	7740.88	7375.33	7604.94	6160.69	7448.11
IL1a	42.18	58.68	37.95	24.87	37.82	40.41	15.01	36.79	27.25	246.15	228.85	219.97	143.75	226.47	211.26	94.94	46.3	81.46	48.25	29.5	36.58	37.53	30.68	42.9	45.17	34.95	33.23	24.72	20.89	20.95	31.28	35.77	28.24	56.58	93.37	58.13	71.51	67.74	33.83	23.22	54.93	26.56	35.66	26.84	42.42	46.01	69.03	45.43	46.27
Iba1	21.09	6.29	17.52	10.94	6.05	12.35	8.19	9.6	8.01	22.09	16.19	15.45	10.4	11.37	14.74	10.9	9.92	16.91	12.59	8.98	20.06	11.94	9.34	8.58	9.91	2.5	4.43	7.8	3.92	13.47	6.8	19.87	3.85	12.57	12.12	9.99	5.96	5.27	7.73	7.49	7.52	9.78	5.31	10.73	10.21	11.5	21.01	11.6	15.11
Id3	272.23	266.16	251.05	255.69	291.98	298.55	296.1	289.56	310.95	785.78	849.54	741.7	667.66	796.91	617.81	491.84	459.72	551.77	329.39	347.54	294.98	405.96	341.46	315.71	317.26	223.44	299.06	238.05	309.44	294.84	303.25	209.31	256.75	399.62	331.42	247.07	950.88	888.08	467.8	274.87	241.53	304.71	282.23	335.84	276.52	276.04	315.12	330.55	315.37
Id4	1945.89	2242.46	2548.47	1749.02	2337.32	2379.43	2602.1	2359.66	2322.52	2562.46	2938.32	2764.12	2529.73	2773.55	2306.66	2376.71	3123.75	3508.87	2637.19	2840.55	2850.68	3749.17	2905.1	3531.2	2473.07	2155.74	2329.37	1793.82	2015.96	2331.77	2105.09	2253.44	2050.16	1815.8	1738.35	1210.82	3221.25	4320.76	3299.7	2374.18	2629.74	2650.17	3087.07	2695.13	2636.33	1873.31	2571.99	2977.89	2679.73
Idi1	1834.7	1764.63	1631.84	1421.7	1390.29	1378.28	1648.31	1530.98	1668.56	621.68	789.09	898.04	864.36	745.74	857.32	1319.87	1337.8	1023.61	1489.58	1310.63	1398.2	1402.1	1287.15	1379.54	1568.66	1439.24	1545.16	1730.08	1568.11	1671.75	1645.45	1436.05	1371.05	1461.98	1320.69	1108.18	1092.19	955.07	726.82	1727.84	1559.79	1419.44	1641.79	1515.87	1387.29	1365.8	1773.68	1750.39	1618.41
Igf2r	577.06	668.55	715.21	650.66	623.29	751.99	745.02	667.1	686.02	883.61	848.46	697.16	658.2	752.37	910.13	860.72	808.64	842.25	710.17	648.9	692.61	702.76	697.6	634.86	685.19	641.61	573.76	630.89	671.12	549.27	611.94	657.09	558.43	634.9	694.2	745.75	1121.99	882.82	808.01	698.77	669.66	649.96	622.88	601.13	720.36	599.52	507.2	797.39	589.2
Igfbp2	849.29	876.03	729.8	745.18	906.18	890.04	1369.96	604.71	798.21	2395.21	2482.78	2126.03	2025.67	2255.23	4269.4	1274.74	861.55	920.64	1266.14	802.79	1051.31	724.93	718.94	715.51	700.61	773.92	769.81	1008.13	1220.8	841.11	701.7	784.26	816.47	873.78	1118.27	1275.31	6725.12	1359.22	1692.38	650.09	708.79	731.73	795.86	680.88	754.92	887.05	888.34	797.39	707.23
Il33	1253.81	1240.69	1275.69	1288.39	1343.39	1355.83	1532.33	1807.74	1373.63	4317.05	3540.67	3403.11	2861.66	4349.37	5353.95	726.86	894.63	1005.17	985.01	1605.59	817.68	1340.69	1091.08	1441.31	1565.36	1426.76	1528.55	703.74	748.15	1092.55	1595.13	1173.75	1070.65	2911.39	2302.11	2710.49	4872.74	3089.48	1374.39	1552.58	1461.97	1455.08	2084.1	1675.35	1377.87	1394.56	2827.09	1625.71	2692.95
Itga6	722.76	798.48	639.31	667.57	691.36	713.83	716.36	636.71	665.18	1694.63	1568.47	1527.94	1395.84	1689.53	1655.68	1098.86	967.39	926.78	790.95	742.52	645.42	772.69	645.58	748.11	700.61	671.56	683.42	669.92	810.82	706.41	796.89	695.5	748.43	976.15	1064.1	1053.68	2374.22	1439	1021.61	650.84	673.42	680.02	670.67	684.71	690.5	680.03	777.3	693	661.91
Itga7	95.86	96.41	116.77	140.28	128.59	151.52	124.17	124.78	115.4	299.8	260.15	256.32	205.22	240.68	399.18	147.86	135.6	173.68	129.03	141.07	135.69	115.99	125.38	149.28	152.02	107.35	126.27	102.76	107.07	121.23	125.11	98.03	118.11	202.05	178.89	229.81	281.77	167.83	145.94	115.34	99.32	134.88	125.94	126.51	117.05	99.2	114.04	93.75	118.03
Itih3	256.9	335.32	253.97	254.69	273.82	304.16	302.92	236.77	275.69	722.66	909.99	692.62	597.68	588.44	443.4	210.12	216.63	258.21	217.14	323.17	238.34	249.03	250.76	281.4	302.94	277.11	285.77	279.67	233.72	279.87	255.66	235.81	225.94	435.54	315.74	257.97	936.41	629.94	734.55	367.74	316.02	315.2	292.85	304.4	229.38	340.73	309.12	261.93	351.25
Kcna2	6736.82	6983.08	4702.84	7249.79	6603.5	6443.55	6765.18	5832.75	6517.15	4124.55	3740.37	4749.26	5202.25	4392.96	5006.35	4697.38	4531.01	3322.9	6225.82	5994.02	5308.46	4409.28	5103.27	5995.15	6607.34	6497.19	6946.03	7168.77	7311.76	6721.41	6317.98	5664.72	5981.01	5525.53	4396.11	4847.82	4693.11	5473.76	6907.72	7757.66	8269.19	6589.09	6765.16	6936.03	6287.6	7031.73	6035.33	5419.35	6421.73
Kcne5	82.44	67.06	78.82	55.71	69.59	76.32	66.86	73.59	54.5	400.78	273.11	275.41	322.48	508.85	256.7	343.98	373.73	425.74	113.29	152.61	115.63	129.63	93.37	120.11	76.01	61.16	63.14	55.93	94.01	61.36	63.91	76.84	55.2	52.98	66.28	59.95	193.24	340.93	100.52	62.91	66.97	77.58	91.8	79.74	81.7	57.51	75.03	66.69	72.71
Kcnj10	3015.66	2839.76	2297.42	2970.75	2910.68	2799.2	2726.27	2748.4	2652.7	5686.65	5613.25	4991.95	4797.5	5277.05	4435.21	3995.42	3277.54	3493.5	3160.64	4256.34	2567.5	2193.55	2384.9	2913.5	2879.56	2910.94	3078.14	3262.44	3321.63	3530.58	3439.12	2685.31	3034.8	2907.8	2223.71	1877.54	8128.89	5011.66	4240.12	3468.4	3042.07	2894.08	3757.75	3372.94	2729.02	2796.3	3742.44	2383.47	2928.07
Kcnj16	1106.19	1068.84	948.74	1021.76	1048.39	1061.77	1024.74	934.26	1035.43	1031.93	1116.17	1034.38	1017.56	686.99	873.29	1335.44	1225.36	1320.24	1135.02	986.18	1096.14	1197.41	1061.74	888.81	996.94	954.92	1016.82	1186.34	1224.72	1079.08	994.07	911.44	1110.45	914.19	931.54	992.82	1993.7	1323.09	1228.45	1124.18	1058.67	1012.69	993.11	1074.22	1119.42	1079.7	1005.39	1115.38	1015.05
Kcnk1	575.14	622.44	662.66	687.47	627.82	627.41	656.32	571.12	628.31	413.4	479.29	570.82	534.32	525.9	428.66	477.83	494.44	454.94	636.74	620.69	611.2	417.9	441.5	562.8	623.5	552.98	664.59	587.97	613.67	640.56	621.46	593.5	618.77	505.59	474.68	429.65	441.82	410.17	666.9	605.9	661.39	598.94	606.95	689.31	568.74	527.63	615.24	513.23	570.32
Kcnn2	1087.02	1320.33	1030.48	1454.54	1394.83	1362.56	1249.88	1299.01	1115.58	1136.07	1083.79	1236.17	1227.51	963.68	876.97	1003.91	1144.33	1593.82	1296.56	2123.68	1463.1	1033.67	1099.08	1086.13	1413.34	1321.91	1314.77	1287.8	1107.21	1191.33	1415.63	1402.93	1586.72	925.86	879.51	979.19	1019.84	1040.11	1591.86	1295.69	1270.85	1428.52	1238.17	1250.57	1270.25	1276.67	969.37	1057.39	1262.44
Kcnn3	82.44	104.79	151.8	99.49	134.64	172.85	159.65	153.58	128.23	164.1	209.42	213.6	182.52	214.15	238.28	211.68	228.2	361.18	173.09	126.96	226.54	281.44	221.42	205.9	133.29	131.07	126.27	102.76	131.87	100.27	97.91	137.78	124.52	88.9	149.67	154.42	178.77	175.36	130.48	101.86	121.14	131.39	129.73	107.35	157.11	79.07	111.04	228.1	135.03
Kctd14	59.43	69.16	46.71	51.73	48.41	56.12	54.58	55.99	49.69	59.96	35.62	31.81	41.61	45.48	39.3	46.69	36.38	64.55	44.06	52.58	42.48	61.41	37.35	39.46	55.08	41.19	50.95	44.23	43.09	28.44	51.68	49.02	46.22	17.96	29.22	20.89	39.16	47.41	48.33	56.17	41.38	43.33	70.56	47.54	58.13	44.57	51.02	60.89	47.21
Klf15	136.12	150.89	122.61	121.38	143.72	113.36	133.72	124.78	112.2	164.1	161.92	193.61	150.37	212.26	167.04	99.61	133.95	181.36	135.32	168	120.35	88.7	112.04	135.55	120.07	116.09	129.59	111.87	122.73	113.74	111.51	98.03	97.57	103.27	116.89	128.98	147.27	149.77	253.23	130.32	129.42	100.64	112.28	123.45	109.19	100.64	132.05	120.82	170.91
Lama2	312.49	360.47	253.97	336.27	358.54	373.75	330.21	302.36	294.92	429.18	432.87	388.12	404.76	394.19	308.29	373.55	386.95	462.62	306.31	416.79	305.6	337.73	293.44	291.69	324.97	239.67	302.39	277.07	280.72	336.74	284.21	312.65	324.79	311.61	235.91	222.54	609.52	475.65	475.53	346.02	338.59	357.13	339.13	319.74	334.65	352.23	408.16	351.82	394.69
Lcat	929.81	888.6	829.05	832.73	863.83	872.08	848.72	811.08	815.85	1442.17	1542.57	1374.33	1230.35	1077.39	970.32	1814.83	1516.4	1581.53	1030.12	1092.62	927.42	941.56	885.67	830.47	851.53	740.22	907.16	1021.14	996.23	1026.7	947.83	882.3	880.66	920.47	1359.89	2248.15	3354.9	2628.13	1384.06	990.12	1003.74	974.25	889.17	904.77	753.35	812.29	1047.4	769.36	835.65
Lcn2	23.01	224.25	40.87	20.89	36.31	12.35	19.1	28.8	8.01	426.03	364.86	294.5	230.75	953.26	1437.05	306.62	42.99	53.79	12.59	28.21	30.68	69.93	72.03	46.33	9.91	8.74	18.83	24.72	14.36	22.45	13.6	7.95	10.27	1469.16	824.63	424.2	4550.1	833.14	1293.2	79.39	1145.2	67.09	19.73	46.01	280.44	24.44	39.02	39.63	43.43
Lgals4	15.34	35.63	26.27	15.92	7.56	15.71	9.55	12.8	11.22	41.02	9.72	16.36	17.97	23.69	8.6	7.78	9.92	12.3	8.39	17.95	4.72	15.35	12	12.01	14.32	8.74	12.18	14.31	7.83	11.97	16.32	11.92	11.55	4.49	7.13	7.27	8.51	10.54	20.3	12.73	6.77	9.78	12.9	13.8	13.35	12.94	12	11.6	15.11
Lgi4	711.26	679.03	642.23	586.99	626.31	707.1	702.72	796.68	695.63	1599.96	1528.53	1439.78	1315.46	1355.03	1397.75	700.4	666.42	869.92	640.94	818.18	591.14	738.58	738.95	849.34	717.14	652.84	653.51	607.48	614.97	673.49	719.37	631.92	684.24	839.65	761.19	664	2084.79	1813.8	863.1	716.75	685.46	745.01	775.37	678.58	630.8	603.83	873.34	752.93	770.49
Lgr6	44.09	79.64	32.11	54.72	57.49	49.38	53.22	36.79	49.69	47.34	42.1	30	26.48	24.64	28.25	35.8	24.8	10.76	50.35	41.04	34.22	20.47	26.68	36.03	53.98	44.94	49.84	57.24	47	49.39	44.88	37.09	33.38	60.17	50.6	31.79	68.95	28.6	53.16	59.17	60.95	57.31	35.66	55.21	52.63	60.38	51.02	43.49	73.65
Lif	21.09	31.44	32.11	10.94	24.21	15.71	21.83	19.2	16.03	186.19	184.59	137.25	143.75	218.89	206.35	26.46	29.77	26.13	25.18	14.11	22.42	15.35	28.01	20.59	12.12	14.98	19.94	13.01	15.67	11.97	8.16	26.5	12.84	65.56	54.88	58.13	39.16	33.12	32.86	14.23	12.79	21.67	21.24	17.64	16.5	24.44	24.01	33.83	21.72
Lrig1	385.34	408.67	300.68	444.72	461.41	464.66	425.72	369.55	415.14	1480.04	1626.76	1365.24	1323.02	1340.82	1093.14	619.47	616.81	728.52	499.32	414.22	487.31	562.89	494.85	458.13	402.08	384.46	369.95	465.69	463.51	425.05	409.32	402.73	396.68	701.36	878.79	980.1	1621.69	955.07	657.23	437.39	477.04	483.63	454.45	430.91	509.04	343.61	408.16	496.8	436.24
Lrp4	93.94	92.21	84.66	91.53	84.72	97.65	102.34	103.98	60.91	116.76	70.17	72.72	64.31	95.71	79.84	80.94	119.06	107.59	80.77	100.03	92.03	69.93	85.37	61.77	94.74	69.9	66.46	65.04	82.26	67.35	66.63	66.24	84.73	44.9	44.9	57.23	114.07	111.39	59.92	80.14	57.18	71.29	80.42	88.18	62.84	76.2	75.03	88.92	78.37
Lrrk2	912.56	999.68	1156.01	1163.03	1015.11	835.05	873.28	972.66	859.12	517.54	577.52	585.36	686.57	574.23	550.26	739.32	747.45	671.65	991.31	863.07	847.18	835.8	800.3	1106.72	906.61	890.01	922.67	900.16	838.24	941.39	1055.26	1175.07	1201.59	641.19	745.51	740.3	557.59	677.35	712.33	921.96	957.84	1023.87	936.97	931.6	911.25	941.68	804.31	816.72	792.21
Ltbp1	176.38	155.09	148.88	175.1	163.39	153.77	154.19	175.97	150.67	211.43	188.91	223.6	192.92	253.95	348.82	194.56	155.44	179.82	155.25	153.89	133.33	136.46	152.06	149.28	139.9	144.8	163.93	171.71	160.6	179.6	157.75	125.85	160.47	177.81	150.39	136.25	264.75	161.81	154.64	167.02	143.71	143.27	176.77	167.92	141.4	159.58	168.06	137.25	164.3
Maob	789.86	727.23	837.81	637.73	633.88	692.5	854.18	694.3	758.14	624.84	672.51	648.99	665.77	698.36	620.27	915.2	874.78	888.36	648.28	713.02	654.85	984.2	836.32	837.33	736.96	639.11	719.97	604.88	663.28	636.07	641.86	711.4	611.07	540.61	452.58	444.18	789.99	810.57	902.73	706.26	699.01	647.17	696.47	670.91	596.24	674.28	828.32	849.58	767.66
Megf10	521.46	482.03	522.54	570.07	493.18	580.27	552.62	620.71	572.21	823.65	776.14	685.35	714.94	852.82	589.56	460.71	466.33	539.47	508.77	543.74	438.93	491.25	465.51	519.9	569.52	499.3	527.24	448.78	425.65	538.79	595.63	480.89	507.08	596.29	455.43	493.23	809.57	644.24	608.91	635.86	588.4	605.23	694.95	612.63	590.74	573.64	687.27	564.46	711.01
Mertk	1002.66	1121.23	814.46	850.63	1051.42	911.37	956.51	870.27	860.73	1754.59	1614.89	1614.29	1531.08	1849.67	1633.57	1184.46	1484.98	1810.53	973.47	1151.61	1150.42	1078.01	983.04	1072.4	977.11	916.22	942.6	1014.63	1065.43	894.99	790.09	849.18	1005.18	782.18	841.02	990.09	1681.28	1533.83	2015.19	945.18	1094.03	876.4	771.58	891.73	1047.93	944.56	882.34	965.57	964.06
Mfge8	809.03	1010.16	977.93	849.64	909.21	891.17	1024.74	895.87	902.4	343.98	390.77	331.77	324.37	266.27	229.68	728.42	937.62	1181.92	934.66	974.64	1071.37	1136.01	988.37	780.71	982.62	872.53	800.83	837.72	812.13	793.22	777.85	845.2	757.42	465.18	447.59	427.83	552.48	702.19	522.89	801.38	833.69	884.79	845.17	817.36	930.1	779.23	906.35	1026.46	795.99
Mgst1	322.08	287.12	361.98	364.13	364.59	323.24	412.08	345.55	307.75	975.12	1026.58	962.58	915.43	1512.33	1177.89	852.94	689.57	776.16	344.07	407.81	433.03	603.82	478.85	549.07	359.12	329.54	310.14	299.19	357.75	336.74	344.05	295.42	279.86	821.69	629.34	426.92	2170.77	1044.63	1014.85	403.69	395.78	401.16	477.97	421.71	331.51	277.47	579.22	413.68	442.85
Mlc1	3310.89	3198.13	3068.09	2968.76	3232.92	2985.52	3326.64	3279.52	3348.33	8088.17	8565.61	7597	6965.02	8298.87	7001.03	4526.17	4784.02	5426.99	3546.67	4351.24	3524.42	4190.95	3758.76	4217.54	3445.77	3098.18	3236.53	3280.65	3261.57	3286.62	3293.62	3156.93	3169.59	2834.16	2824.54	2605.12	5865.33	5704.81	4509.78	3217.5	3131.61	3295.25	3397.37	3543.16	2872	3085.28	3772.46	3249.49	3629.63
Mmp14	124.61	150.89	186.83	202.96	163.39	195.29	170.56	211.17	189.14	416.56	338.95	229.96	205.22	284.27	341.45	287.94	229.86	278.19	206.65	243.66	188.79	235.39	254.76	240.22	200.49	156.03	171.68	120.98	160.6	151.16	199.9	170.9	183.58	241.57	284.38	221.64	686.13	250.62	277.39	146.79	112.11	140.48	165.39	172.52	179.89	156.71	198.08	192.34	145.41
Mmp1a	7.67	4.19	11.68	1.99	4.54	4.49	9.55	6.4	11.22	15.78	11.87	9.09	12.29	12.32	6.14	4.67	4.96	1.54	7.34	8.98	3.54	5.12	5.34	6.86	6.61	7.49	4.43	5.2	5.22	2.99	4.08	6.62	6.42	4.49	4.99	9.08	4.26	1	6.77	5.99	9.78	3.49	7.59	7.67	1	8.63	18.01	9.67	5.67
Msmo1	3801.68	3623.57	3228.64	3526.9	3582.38	3831.79	3749.64	3370.71	3822.77	1625.21	2033.72	2171.48	2334.91	1849.67	3066.94	3312.13	3226.28	2523.68	3930.61	3527.93	4027.06	4230.18	3592.03	3529.48	4068.17	3853.38	4219.01	3915.44	3772.09	4153.18	4011.63	3588.8	3401.95	3522.94	3618.52	3781.43	2672.17	2193.12	1789.03	4170.92	3755.37	3298.04	4187.92	3872.86	3605.71	3518.02	4261.65	4340.7	3882.68
Msx2	23.01	18.86	23.35	7.96	16.64	12.35	5.46	16	9.62	18.93	26.99	26.36	15.13	20.85	15.97	9.34	8.27	9.22	17.83	12.82	10.62	23.88	10.67	10.3	8.81	11.23	8.86	10.41	7.83	14.97	8.16	10.6	8.99	8.98	16.39	9.99	16.17	8.28	15.46	11.23	14.3	8.39	13.66	16.1	10.21	23	15.01	10.63	16.05
Nat8	74.77	67.06	70.06	54.72	74.13	66.22	55.94	73.59	51.29	56.8	38.86	41.81	29.32	50.22	25.79	51.36	54.57	47.65	55.6	85.92	77.87	68.23	69.36	54.91	83.72	57.42	58.71	55.93	70.51	67.35	53.04	76.84	84.73	43.11	36.35	19.98	41.71	42.15	64.76	48.68	55.68	48.92	59.94	62.87	56.56	61.82	87.03	62.82	67.04
Ncan	3404.83	3235.86	3567.27	3815.42	3667.1	4151.66	3866.98	3732.25	3649.67	4190.83	4831.72	4009.38	3820.6	3235.97	3152.92	6541.78	6401.29	6307.66	5057.23	4794.96	4849.47	4359.82	4656.43	4097.43	3733.29	4021.89	3814.72	4414.95	4424.92	4326.79	3890.6	4444.61	4314.7	3250.84	3483.82	3902.23	3992.51	3749.52	3148.92	3492.37	3440.86	3595.07	3758.51	3865.96	3932.5	3430.32	2896.12	4008.22	2889.35
Nlgn1	3285.97	3715.78	3082.68	4164.63	3721.56	4298.69	3823.32	3412.3	3513.43	3080	3398.18	3034.98	3190.77	2921.38	2924.47	3624.98	3773.63	3988.4	4112.08	3689.51	3788.72	3929.98	3596.03	3618.71	3819.21	3631.19	3517.87	4145.69	3954.88	3469.21	3678.46	3485.47	3811.47	3386.44	3255.75	3646.99	3019.5	3503.42	3142.16	3972.45	3970.57	3569.21	3693.26	3665.84	4045.62	3667.54	3193.23	3809.11	3183.95
Nos1	245.39	253.59	469.99	355.18	360.05	607.2	387.52	375.95	362.24	650.08	641.21	457.2	363.15	577.07	404.09	1050.61	1270	1518.51	399.67	307.78	625.36	1165.01	753.62	586.82	388.86	370.73	307.92	300.49	255.91	300.82	282.85	324.57	268.3	283.78	428.35	537.74	572.91	883.57	274.49	301.83	340.85	295.63	309.54	315.13	450.91	320.6	312.12	799.32	290.82
Notch1	393.01	448.49	434.96	518.34	472	524.15	496.68	539.12	458.41	949.88	786.93	690.8	663.88	904.93	848.72	547.87	567.2	746.96	491.98	528.36	513.26	520.24	504.19	521.62	528.76	459.36	453.03	424.06	490.93	528.31	523.55	494.14	430.06	595.39	597.27	630.39	1029.2	838.41	691.06	484.57	440.92	498.31	540.18	490.72	490.97	415.49	468.18	507.43	460.79
Notch3	111.19	75.45	64.22	78.6	71.1	92.03	114.62	81.59	81.74	129.39	125.22	126.34	144.69	127.92	109.31	136.97	92.6	90.68	73.43	82.07	94.39	73.35	69.36	87.51	88.13	52.43	79.75	49.43	54.84	70.34	67.99	54.32	53.92	51.19	56.31	69.03	185.58	112.14	67.66	70.4	58.69	58.71	72.83	66.71	65.2	60.38	54.02	88.92	73.65
Npas3	358.5	331.13	265.65	370.1	307.1	355.79	412.08	363.15	359.04	725.82	685.46	551.73	525.8	659.51	746.78	393.78	436.56	414.98	344.07	392.42	379.93	419.61	378.81	370.62	382.25	310.82	331.19	317.4	305.53	311.3	307.33	332.52	281.14	438.23	383.45	440.55	558.44	501.99	273.53	365.49	321.29	324.28	371	289.83	341.72	388.18	333.13	383.71	365.42
Nr4a1	2223.88	2640.66	2469.65	1410.76	1360.03	1120.13	1304.46	1428.59	1213.35	1035.08	1101.06	1473.41	1875.31	1259.33	1002.25	1294.97	1246.85	1810.53	4687.98	3275.29	2546.26	1078.01	2175.49	1846.24	2052.26	3317.87	2504.38	2570.4	2570.87	3849.36	3275.94	4285.63	4401.99	1779.88	1578.69	822.05	1464.2	1670.05	1689.48	1954.02	1375.44	2625.71	991.6	1023.61	1891.62	981.94	1908.74	1090.25	1711.89
Nr4a2	657.58	444.3	1912.08	776.02	1736.73	1624.08	2024.91	1620.56	1960.27	451.27	1262.98	1327.98	1673.88	782.7	1896.42	3064.66	2533.4	2657.39	2752.58	1165.72	2536.83	2584.16	3234.56	2793.39	1974.05	1607.76	1400.06	1086.18	614.97	1734.61	1336.76	1951.39	947.41	880.96	1787.52	1684.97	429.9	2462.55	1010.98	1244.01	1363.4	1654.96	1262.45	1295.04	2523.99	767.72	1377.53	2326.45	1175.57
Nrcam	10203	10677.9	9826.05	10062.4	9430.97	10103.6	10420.7	9531.41	9857.47	7412.84	7977.3	8261.44	8443.14	7713.26	9565.62	11145.8	10932.3	10057.8	9843.82	9409.1	10213.4	10302.5	10936.1	9248.38	9686.29	9731.43	9303.1	10435.1	10216.9	10020	9573.52	9601.94	9909.3	8498.88	8823.58	8950.8	9129.14	9581.53	7864.57	9738.64	9901.96	9562.85	9381.09	9633.47	10373.3	9713.01	8340.22	10386.4	8710.55
Nrxn1	9416.97	10256.6	9522.46	8681.45	8273.66	8729.83	9304.51	9073.87	9737.25	7182.47	8880.81	7964.22	8195.37	7290.65	7715.87	10163.6	10553.6	10262.2	10289.6	8869.2	8923.73	8862.91	9600.97	8272.07	9385.55	9728.93	8995.17	10141.1	9910.05	8653.58	8001.5	8324.86	8008.06	6717.21	6973.34	8432.13	6458.67	9239.84	7875.2	9170.19	9327.11	8395.01	8197.55	8122.2	9561.01	8555.67	8130.14	9782.29	7618.07
Ntrk2	14137	13484.1	15106.9	15617.9	13931.6	14162.1	15589.4	14749.8	14347	20013.7	21624	18812.5	18249	20836.2	19230.7	16571.6	17642.8	19178.1	14798.2	14922.2	15624.5	16809.9	16645	16441.2	13960.5	13601	13830	15391.2	14739.7	14312.4	15397.9	16200.6	15909.6	11624.9	13219.7	13775.9	16518.3	18943.3	16242.4	14191.2	14934.2	13873.6	13855.8	13867.5	14741.8	14213	12649.9	14440	13573.4
Ntrk3	3663.65	4038.53	4095.65	5052.07	4471.92	4774.58	4566.97	4530.54	4037.55	3625.95	3458.63	3325.85	3433.81	3181.01	3004.3	3391.51	3629.77	4487.91	4015.57	4901.4	3832.38	3776.46	3721.41	3701.07	4375.52	4150.46	4000.81	4100.16	4142.9	3795.48	4305.36	4343.92	4604.83	3375.67	3227.95	3941.29	2947.99	3292.69	3800.36	4415.08	4346.03	4348.47	4616.58	4103.65	4233.37	4228.24	3571.38	3852.6	3780.71
Ntsr2	5575.03	5013.06	4644.46	4840.16	4697.33	4688.16	4906.73	5016.87	4637.02	5383.7	5333.67	5343.71	5228.73	4875.28	2840.94	5329.3	5665.41	6133.98	5687.68	6816.05	5336.77	5236.56	4847.17	5264.2	5542.1	4779.58	5161.62	5226.66	4866.24	5363.96	5209.68	4456.53	4722.93	4448.8	3445.33	3737.82	4895.72	6711.81	6093.91	5808.14	5571.74	5479.26	5506.51	5453.14	4428.18	4543.09	5110.97	4434.46	5343.41
Nwd1	755.35	764.95	721.04	866.55	851.72	856.37	882.83	769.49	775.77	1259.14	1288.89	1084.38	1052.56	1209.11	900.31	859.16	864.86	1017.46	973.47	978.48	900.28	910.85	935.02	912.83	877.97	827.6	889.44	878.05	834.32	818.66	783.29	825.33	863.97	661.84	561.63	508.67	1141.57	1103.33	1029.34	966.9	971.39	951.18	885.38	838.06	807.55	963.25	750.29	835.09	889.47
Nxpe4	139.95	96.41	125.53	117.4	102.87	111.12	111.89	107.18	118.61	142.01	168.4	153.61	156.04	134.56	133.88	133.86	137.25	124.49	132.17	103.88	100.29	112.58	113.38	113.25	131.09	102.36	116.3	126.18	138.4	128.71	107.43	104.66	120.67	86.21	95.51	99.01	183.88	121.92	109.22	110.85	91.04	107.63	112.28	111.18	139.04	119.33	96.04	103.42	101.98
Osmr	105.44	167.66	81.74	77.6	93.8	116.73	88.69	95.99	92.96	2180.62	2107.13	1393.42	1243.59	1808.92	3496.83	259.93	249.7	287.41	93.36	133.37	102.65	170.57	150.72	163	80.42	76.14	77.54	79.35	87.48	82.32	72.07	79.49	83.44	1214.13	1058.4	619.49	721.04	374.8	271.59	97.36	157.26	83.17	85.73	79.74	98.19	76.2	159.06	125.65	110.48
P2RY12	1018	972.43	1088.86	774.03	818.44	888.92	942.87	1052.65	1182.9	1868.2	2101.73	2282.37	1998.25	2407.79	1847.29	1534.66	1587.51	1601.51	1075.23	1079.8	993.49	1115.54	1072.41	931.7	978.21	1067.26	996.88	862.44	988.39	883.02	779.21	926.01	752.28	334.06	380.6	426.01	1996.26	2546.09	956.85	897.25	797.57	926.02	990.84	885.6	891.61	888.49	972.38	1148.24	977.28
P2rx6	17.25	12.57	29.19	22.88	13.62	25.81	12.28	22.4	22.44	34.71	30.23	31.81	14.19	24.64	33.16	10.9	19.84	26.13	14.69	17.95	14.16	13.65	20.01	20.59	14.32	14.98	21.05	11.71	13.06	20.95	23.12	10.6	16.69	26.94	14.25	18.17	26.39	24.08	15.46	24.72	17.31	16.77	34.9	22.24	19.64	15.81	33.01	16.43	19.83
P4ha3	47.93	48.2	61.3	51.73	40.85	58.36	51.85	44.79	33.66	391.31	340.03	245.42	251.55	424.51	316.89	155.65	120.72	135.25	59.79	60.27	57.82	117.69	82.7	92.66	56.18	57.42	47.63	37.72	40.48	47.89	46.24	58.29	43.65	79.03	79.83	87.2	266.45	202.45	97.62	41.19	59.44	44.03	53.11	49.07	43.21	34.5	87.03	63.79	55.71
Padi2	538.72	528.13	551.73	612.85	600.59	729.54	678.16	727.89	641.14	1265.45	1121.57	957.12	1031.75	973.16	619.04	823.36	828.48	925.25	740.59	970.79	567.54	776.1	696.26	868.22	708.32	541.74	641.33	463.09	395.62	701.92	728.89	540.51	517.35	535.22	392.71	349.71	1137.31	1656.5	529.65	791.64	656.12	809.31	881.59	756.78	652.8	563.57	942.36	737.47	862.08
Palld	49.85	35.63	67.14	45.77	57.49	58.36	46.39	33.6	40.07	157.79	175.95	126.34	132.4	178.14	201.43	63.81	67.8	70.7	63.99	62.84	57.82	68.23	50.69	46.33	42.96	39.94	48.74	40.33	35.25	59.87	43.52	51.67	42.36	52.09	76.97	71.76	185.58	122.68	70.56	53.18	48.91	51.72	58.42	43.7	40.85	31.63	51.02	53.16	42.49
Papss2	251.14	251.49	391.17	270.61	298.03	331.1	331.57	291.16	270.88	220.9	243.96	157.25	167.39	240.68	181.78	359.54	388.61	533.32	343.02	389.85	381.11	498.07	418.83	386.06	388.86	344.52	305.71	197.72	228.49	267.9	280.13	280.85	207.97	277.49	240.9	181.67	440.11	516.29	357.61	372.23	414.59	345.25	348.23	309	356.64	251.6	345.13	417.54	317.26
Paqr6	84.35	90.12	84.66	84.57	84.72	85.3	84.6	83.19	99.38	142.01	86.36	73.62	72.82	102.34	38.08	79.38	104.18	102.98	51.4	84.64	59	71.64	85.37	80.64	63.89	58.67	76.43	45.53	54.84	68.85	77.51	64.91	46.22	47.6	28.51	29.07	98.75	106.87	92.79	64.41	42.89	75.48	75.11	83.58	54.2	83.39	114.04	83.12	106.7
Paqr8	3818.94	4113.98	3657.77	3953.71	3940.92	3610.68	3755.1	3609.07	3702.56	4667.34	4677.35	4329.33	4283.04	4107.74	3119.76	4071.68	4741.02	4904.42	3821.51	4584.64	3988.13	3737.23	3637.38	3886.38	3899.63	3604.97	3917.73	4009.1	3819.09	4130.73	3770.93	3568.93	4088.76	3464.57	2793.9	2396.2	5052.36	4933.38	5674.44	4538.66	4549.19	4312.82	3837.41	4048.45	3851.59	3657.48	3976.53	3533.65	3875.13
Par6	224.3	224.25	230.62	153.21	186.08	193.05	196.49	190.37	211.57	331.35	302.25	288.14	295.06	310.8	266.53	211.68	200.09	248.99	210.85	221.86	218.28	247.33	238.76	181.88	224.72	207.21	178.33	176.91	185.41	199.05	175.42	211.96	157.9	209.24	190.3	154.42	304.76	325.88	255.16	207.46	212.94	255.79	226.09	207.02	220.74	205.59	231.09	261.93	244.56
Pcdhgc5	208.97	152.99	236.46	246.73	175.49	228.96	234.69	215.97	211.57	179.88	193.23	192.7	209.94	201.83	195.29	266.15	289.39	292.02	266.45	221.86	271.38	278.03	230.75	199.04	218.11	242.16	238.14	219.84	223.27	214.02	224.38	231.83	175.87	119.44	158.94	192.57	184.73	217.51	143.04	199.22	194.88	197.78	200.29	220.82	240.38	237.22	183.07	204.91	167.13
Pdgfc	277.98	266.16	394.09	252.7	240.54	319.88	330.21	303.96	310.95	444.96	409.12	360.85	332.88	354.39	442.17	515.19	522.55	531.79	304.21	274.44	370.49	428.14	416.16	326.01	267.69	248.4	279.13	271.87	297.69	270.89	242.06	227.86	234.93	303.53	326.43	394.22	329.45	388.35	313.15	286.85	328.06	324.98	268.57	266.06	348.79	232.91	252.1	342.15	236.06
Pdk4	318.24	345.8	367.82	327.32	337.36	298.55	349.31	299.16	351.02	574.34	460.93	426.3	522.02	526.85	372.16	351.76	400.18	459.55	402.82	357.79	384.65	376.96	405.49	384.35	396.57	348.26	353.34	254.96	295.08	312.8	337.25	385.51	374.86	510.97	405.54	298.84	809.57	669.83	1036.11	336.28	371.7	367.61	402.1	343.5	382.57	330.67	420.16	424.31	410.74
Pdpn	446.69	521.84	534.21	482.52	588.49	536.49	691.8	540.72	620.3	3038.98	3308.58	2737.76	2716.03	3683.23	4537.16	1072.4	960.77	1135.81	571.71	655.32	589.96	921.09	740.28	773.84	490.21	436.89	478.5	539.84	626.72	528.31	518.11	483.54	571.27	1528.43	1663.51	1375.23	3472.38	1944.75	1029.34	464.35	441.68	549.32	572.8	545.93	527.89	464.37	720.28	620.51	645.86
Pfkfb3	1021.83	1054.17	1045.08	1220.74	990.9	899.02	694.53	670.3	710.06	1581.03	1435.7	1284.35	1285.2	1644.99	1563.56	667.72	696.19	743.89	779.41	937.45	774.03	552.65	566.88	827.04	752.39	767.68	948.14	733.66	728.56	917.44	1195.33	1183.02	1363.35	763.32	984.99	1408.84	1385.04	1047.64	1044.81	839.58	826.92	856.13	845.93	798.96	629.23	869.8	993.38	605.05	788.43
Phgdh	839.71	980.82	945.82	863.57	1093.78	1104.42	1128.44	1287.81	1049.86	937.26	999.59	856.23	805.73	905.88	670.63	1388.36	1317.96	1455.5	1268.24	1406.81	1169.3	1434.51	1188.45	1228.54	1146.76	1057.28	953.68	936.58	1015.81	1013.23	1233.41	1096.91	966.67	942.03	872.38	668.54	1877.93	1849.17	1180.12	1172.86	1084.25	1134.99	1268.52	1252.11	1103.71	902.87	1254.48	1183.04	1206.73
Phka1	249.23	295.5	265.65	319.36	301.05	336.71	302.92	299.16	242.03	410.25	348.67	389.03	344.23	322.18	256.7	314.4	348.92	371.94	308.41	303.93	331.56	300.21	316.12	272.82	254.47	278.36	252.54	286.18	278.11	281.37	297.81	266.28	287.56	284.67	270.84	248.89	511.62	416.2	400.14	292.84	320.53	285.15	280.71	294.43	286.73	247.28	285.11	265.8	296.49
Phkb	1823.2	1798.16	1745.69	1866.42	1712.52	1778.96	1846.16	1633.36	1750.3	2508.81	2488.18	2492.34	2512.7	2647.53	2424.57	1712.1	1567.66	1804.38	1872.47	1715.87	1681.38	1860.94	1667.3	1703.83	1809.91	1707.62	1630.45	1707.97	1753.52	1664.26	1785.52	1645.37	1647.06	1724.2	1576.56	1590.51	2412.53	2313.53	1658.55	1883.62	1930.73	1794.04	1815.52	1712.92	1754.15	1726.66	1932.75	1973.66	1761.94
Phkg1	542.55	521.84	516.7	473.57	514.36	472.52	544.43	540.72	447.19	883.61	867.9	788.06	776.41	878.4	514.64	722.19	760.68	932.93	628.35	787.4	554.56	762.46	640.24	653.74	580.54	562.96	543.85	564.55	550.99	601.65	553.47	568.33	593.09	374.48	271.55	216.19	890.44	802.29	466.83	554.23	481.55	525.56	594.81	548.23	457.98	490.25	519.2	537.39	524.99
Pla2g3	9.59	14.67	29.19	8.95	13.62	12.35	6.82	3.2	12.82	15.78	24.83	16.36	17.97	17.06	15.97	9.34	13.23	6.15	8.39	11.54	15.34	8.53	17.34	17.16	11.02	16.23	9.97	9.11	16.97	17.96	9.52	10.6	6.42	13.47	14.25	18.17	17.03	3.01	19.33	9.74	14.3	10.48	11.38	8.43	10.21	15.81	27.01	7.73	11.33
Pla2g7	7022.47	7255.52	6463.13	5828.09	5948.44	6033.88	6166.16	6000.72	6214.21	8274.35	8393.97	7739.71	7684.69	8880.68	7020.68	7316.89	7401.75	7303.61	6677.94	7430.33	6029.39	6723.94	6322.4	6859.93	6747.24	6328.67	6792.07	6288.12	6653.7	6676.51	6732.74	6154.88	5902.7	5676.4	4210.8	3636.09	7978.21	7317.66	5934.43	6221.56	5735.77	6153.69	6988.21	6273.56	5784.84	6430.77	7941.07	6404.25	7023.2
Plcd4	230.06	167.66	186.83	186.05	177	181.82	186.94	150.38	168.3	624.84	637.97	546.28	520.13	717.31	496.21	249.03	267.89	293.56	222.39	265.46	239.52	238.8	204.08	217.91	213.71	195.98	188.3	170.41	157.99	202.05	184.94	211.96	193.85	158.95	155.37	106.28	463.1	348.46	282.22	177.5	205.41	176.82	170.7	178.65	144.54	161.02	216.08	171.08	228.5
Pld2	109.28	134.13	90.5	113.42	119.51	145.91	122.8	123.18	121.82	274.55	242.88	203.6	214.67	258.69	224.77	189.89	193.48	238.23	134.27	178.26	142.77	202.98	132.05	192.17	118.97	118.58	119.63	113.17	117.51	136.19	106.07	113.93	133.51	114.05	137.56	148.06	269.86	211.48	147.88	131.07	95.56	108.33	138.84	109.65	130.4	109.26	138.05	136.28	128.42
Plxnb1	471.62	507.17	490.43	520.33	546.13	616.18	588.1	599.91	596.26	896.23	802.05	768.06	657.26	826.29	680.45	882.51	792.1	968.28	695.49	730.98	620.64	741.99	706.93	665.75	603.67	534.26	502.87	604.88	573.19	630.09	554.83	560.38	483.98	495.71	456.86	432.37	869.16	940.77	756.78	583.43	589.15	582.17	556.11	588.1	553.03	553.51	528.2	610.85	604.31
Pm20d1	57.51	60.78	64.22	54.72	37.82	63.98	38.21	30.4	32.06	183.03	104.71	107.26	104.97	205.62	113	59.15	61.19	47.65	43.01	42.32	42.48	42.64	38.68	46.33	39.66	47.43	38.77	27.32	28.72	41.91	42.16	33.12	51.35	34.12	22.81	21.8	100.45	63.97	50.26	44.19	39.13	40.54	47.04	53.67	36.14	60.38	51.02	34.8	46.27
Ppap2B	4300.14	4187.33	4060.62	3537.84	3782.07	3750.97	4059.38	3980.22	3999.09	4856.69	5094.03	4956.5	4954.48	5329.16	3489.46	5534.75	5719.98	6422.93	4216.98	4924.48	4145.06	4602.03	4357.65	4081.98	4270.87	3918.29	3976.44	3773.65	3649.35	3788	3588.71	3635.17	3441.75	3222.1	2503.82	2341.7	5608.24	6278.3	4121.24	4054.83	3797.51	3974.56	4166.68	3651.27	3758.1	3717.86	4063.57	4572.67	4283.04
Ppil6	187.88	190.71	218.94	181.07	177	187.44	176.02	159.98	141.05	201.97	232.09	188.15	181.57	214.15	160.9	152.53	188.52	235.15	212.95	202.62	224.18	196.16	216.08	175.02	200.49	194.73	186.08	188.62	201.07	217.01	198.54	198.72	170.74	170.62	183.17	201.65	224.74	213.74	268.69	192.48	209.18	200.58	210.91	190.92	224.67	186.9	201.08	202.97	181.29
Ppp1R3C	1389.92	1408.35	1503.39	1435.63	1506.78	1529.8	1409.53	1409.39	1397.68	2054.39	2061.79	1597.02	1602	1689.53	1648.31	1981.37	1916.58	1953.47	1760.22	1731.26	1609.41	1765.42	1655.29	1830.8	1500.37	1486.68	1714.63	1523.25	1592.92	1583.45	1907.9	2003.05	1961.58	1901.11	2900.81	3830.48	2336.77	2203.65	1542.57	1577.3	1455.2	1545.93	1565.16	1514.33	1436.78	1234.97	1629.63	1449.8	1354.97
Prdm16	26.84	20.96	29.19	26.86	28.74	23.57	28.65	22.4	25.65	47.34	34.54	21.81	22.7	36.01	40.53	21.79	18.19	29.2	31.47	16.67	18.88	15.35	20.01	18.87	20.93	18.72	8.86	22.11	24.81	23.95	19.04	17.22	19.26	13.47	16.39	14.53	24.69	24.84	22.23	23.97	24.08	22.36	28.83	26.84	21.21	23	18.01	35.76	29.27
Prdx6	120.78	140.42	105.09	131.33	93.8	126.83	136.45	107.18	97.77	419.71	369.18	265.41	316.81	406.51	298.46	122.96	140.56	201.34	118.54	144.91	112.09	134.75	145.39	171.58	137.7	133.56	124.06	158.7	137.1	116.74	118.31	107.31	109.12	185.89	122.59	115.36	233.25	216	168.17	126.57	118.13	112.52	113.8	120.38	117.05	120.77	156.06	135.31	105.75
PrnP	28797.3	28131.4	27665.3	26488.1	27954	28646.4	30452.8	29632.5	31624	31519.5	36030.6	33324.8	32770.1	33993.3	33994.3	39227.3	39649.6	36269.1	29854.6	29251.9	30299.1	35108.8	35204	31786	29389.3	29175.6	28323.5	28245.8	28572	28216.2	28834.8	27630.7	27314.5	26465.6	26166.4	28992.4	33625.6	35833.4	28655.4	28622.8	27930.9	27622.8	28612.9	28543.1	28499.2	27814.9	28511	32409.8	29509.2
Prodh	427.52	494.6	391.17	453.67	541.59	410.79	443.46	465.53	391.09	413.4	485.76	417.21	439.75	470.95	237.05	414.02	494.44	564.06	531.84	673.27	515.62	603.82	456.17	475.29	524.36	464.35	479.61	477.4	509.21	505.86	427	423.93	399.25	299.94	225.94	166.23	407.76	491.46	941.39	572.95	614.73	551.42	496.94	570.46	485.47	422.68	453.17	348.92	550.49
Psmb8	139.95	132.03	140.12	128.34	142.21	111.12	122.8	126.38	141.05	1095.04	1107.54	1077.11	892.73	1271.65	1207.37	378.22	238.13	299.71	103.85	142.35	105.01	148.4	110.71	183.59	127.78	123.58	111.87	88.46	121.43	91.3	129.19	104.66	102.7	258.63	300.06	211.64	1053.04	558.44	322.82	119.83	133.18	105.53	158.56	146.45	124.9	152.39	243.09	151.75	179.4
Ptch1	483.12	461.07	385.34	568.08	532.52	540.98	574.45	507.13	549.77	495.45	479.29	483.56	449.2	451.99	417.61	429.58	487.83	499.51	454.22	469.36	429.49	465.66	448.17	494.16	453.86	468.1	467.43	408.45	481.79	510.35	494.99	496.79	483.98	440.03	386.3	357.89	573.76	488.45	518.05	641.85	541	522.07	509.08	525.22	443.05	496	522.2	462.97	495.72
Ptgs2	425.6	435.92	630.55	477.55	419.05	442.22	399.8	468.73	423.15	400.78	518.15	394.48	390.57	316.49	540.43	557.21	643.27	557.91	585.34	506.55	757.51	424.72	540.2	283.11	474.79	722.74	399.86	372.03	413.9	396.61	539.87	912.77	798.5	835.16	1084.06	749.38	391.59	354.48	434.93	290.59	398.03	438.9	308.02	332	519.25	386.74	372.14	399.18	388.08
Ptprz1	5183.94	5731.91	5420.97	5174.44	5164.8	5776.86	5498.92	5340.02	5587.5	10148.9	10559.4	9283.1	9045.55	9877.53	9340.85	7941.03	8428.67	9344.68	7522.38	7439.3	7008.72	7503.46	6371.75	5981.42	5872.58	5723.27	5495.02	5947.31	5857.24	5914.72	5489.81	5338.83	5357.11	4761.31	4867.23	5144.85	8908.66	8173.39	6662.22	5307.09	5014.19	5289.87	5404.85	5168.67	5501.26	5330.94	5582.15	6108.49	5454.83
Ptx3	19.17	18.86	14.6	10.94	22.69	10.1	6.82	14.4	14.43	435.49	369.18	138.16	137.13	176.25	663.26	42.02	26.46	38.42	18.88	21.8	18.88	27.29	10.67	27.45	12.12	14.98	8.86	11.71	10.45	19.46	9.52	13.25	11.55	571.14	403.4	197.11	228.99	115.9	38.66	17.97	8.28	9.78	12.9	13.03	18.07	15.81	24.01	19.33	15.11
Pygb	2990.73	2967.6	2633.13	2546.93	2797.22	2866.54	2799.95	2665.21	2886.72	3329.31	3342.04	3330.39	3338.29	3624.48	2563.36	3587.63	3679.38	3593.4	2833.35	3263.75	2884.9	3152.17	2978.46	2834.57	2790.33	2728.7	2867.69	2584.71	2645.29	2589.19	2763.27	2566.08	2710.01	2000.79	1811.04	1642.28	3979.74	3945.95	3118.96	2862.5	2677.89	2771.78	2916.37	2874.55	2594.69	2813.55	3001.16	3014.62	3245.33
Pygl	172.54	171.85	180.99	106.45	148.26	149.28	151.46	129.58	150.67	441.8	365.94	270.87	221.29	318.39	277.58	177.44	200.09	230.54	127.98	120.55	127.43	172.28	153.39	161.29	96.94	127.32	112.98	131.38	117.51	116.74	119.67	109.96	130.94	103.27	92.65	116.27	377.12	278.47	165.27	115.34	122.65	99.94	132.01	127.28	130.4	155.27	159.06	190.41	130.3
Rfx4	203.22	142.51	151.8	160.18	228.44	224.47	196.49	225.57	189.14	362.91	308.73	287.23	281.82	346.81	336.54	197.67	213.32	238.23	237.07	228.27	217.11	231.98	204.08	224.78	209.3	207.21	171.68	182.11	157.99	170.62	168.62	227.86	175.87	178.71	165.35	155.33	316.68	292.01	213.6	181.25	187.35	181.71	229.88	213.16	172.82	189.77	270.1	202.01	205.84
Rgma	377.68	385.62	464.15	418.85	512.85	597.1	483.03	502.33	474.44	728.98	872.21	755.34	656.31	738.16	705.02	610.13	639.96	728.52	570.66	560.42	559.28	460.54	509.53	554.22	529.87	570.45	470.75	408.45	379.95	465.46	446.04	431.88	409.52	438.23	471.11	485.96	829.15	976.89	622.44	531.01	522.94	485.03	457.48	450.08	538.11	401.11	441.17	582.82	467.4
Rgs10	42.18	35.63	46.71	27.86	31.77	25.81	31.38	27.2	43.28	78.89	86.36	105.44	60.52	90.02	70.01	42.02	54.57	69.16	32.52	20.52	35.4	37.53	38.68	34.32	31.95	47.43	28.8	35.12	32.64	22.45	43.52	26.5	50.07	29.63	26.37	28.16	52.78	41.39	40.59	30.71	17.31	27.26	37.18	35.27	30.64	25.88	51.02	43.49	29.27
Rgs20	1372.67	1249.07	1792.39	1494.33	1355.49	1288.49	1518.69	1607.76	1466.6	1644.14	1786.53	1617.93	1545.26	1649.73	2219.45	2094.99	1878.55	1704.48	1677.35	1452.98	1745.1	1796.12	1692.64	1926.89	1464.01	1480.44	1537.41	1558.37	1572.03	1616.37	1569.3	1560.58	1537.94	1256.33	1298.59	1476.05	1649.78	1487.16	1171.42	1372.83	1422.09	1281.76	1631.92	1559.57	1428.93	1260.85	1350.52	1414.04	1336.09
Rhcg	47.93	44.01	81.74	31.84	37.82	53.87	46.39	39.99	49.69	41.02	44.26	31.81	32.15	35.06	25.79	57.59	69.45	90.68	36.72	39.75	68.44	86.99	82.7	34.32	35.25	41.19	34.34	35.12	49.62	31.43	39.44	55.64	47.5	40.41	36.35	30.88	39.16	44.4	39.63	35.95	33.86	35.64	34.9	35.27	48.7	28.75	45.02	52.19	32.1
Rorb	400.68	500.89	347.39	461.63	429.64	402.93	491.22	371.15	456.81	293.48	413.44	361.76	461.5	394.19	508.5	396.9	439.87	367.33	561.22	316.76	466.07	291.68	397.48	470.14	418.6	540.5	519.48	628.29	566.66	413.07	371.25	392.13	397.96	285.57	369.91	373.33	347.32	465.87	421.4	477.08	578.62	394.17	381.62	463.88	479.19	441.37	333.13	477.47	357.86
S100B	2306.31	2087.38	2233.19	2042.52	2002.99	1932.73	1955.32	2214.08	2115.75	3373.49	3765.2	3774.87	3778.04	3542.98	3267.15	2639.75	2584.66	2585.16	2428.44	2217.3	2108.51	2406.77	2312.88	2690.44	2185.56	2204.43	2360.39	1871.87	1871.03	2030.94	2183.96	2003.05	1914.08	1900.21	1647.83	1609.58	3082.49	3048.84	2424.03	2217.65	2209.13	2114.83	2568.89	2286.45	2052.66	2180.97	3232.25	2398.94	2630.63
S100a1	2735.75	2485.57	2679.83	2314.12	2683.76	2504.02	2697.61	2844.38	2897.94	6668.08	7867.19	7074.35	6653.89	7138.09	6121.6	3547.16	3581.81	3511.94	3512.05	3561.27	3523.24	3331.27	2862.42	3148.57	3012.85	2874.74	2914.21	2801.95	3111.42	2827.15	2904.69	2677.36	2622.71	2874.57	2919.34	3224.61	9699.5	6924.05	5237.57	2840.03	2784.74	2817.21	3048.38	2932.82	2461.94	2344.87	3364.3	2830.98	3013.99
S100a10	2214.29	1917.62	2697.35	2282.29	2201.17	2159.45	2143.62	2511.63	2434.71	4676.81	5593.82	4562.93	4061.75	4694.29	7900.11	3352.6	3183.28	2580.55	2250.11	1819.75	2443.61	3176.05	2807.73	2825.99	2120.56	2180.71	2326.05	2143.74	2228.78	2057.88	2324.03	2224.29	2310.76	2404.9	4223.63	4803.31	4200.22	3074.43	3022.31	2058.12	2090.25	2086.87	2237.35	2483.51	2279.69	1742.48	2382.92	2491.72	2138.69
S1pr3	293.32	220.05	321.11	279.57	288.95	224.47	267.44	268.76	314.16	2448.86	1954.92	1262.53	1067.69	1931.16	3068.17	336.19	406.8	358.11	291.62	253.92	259.58	322.38	406.82	362.04	287.52	243.41	262.51	295.28	237.63	230.48	262.46	284.83	228.51	464.28	510.31	425.1	770.41	523.82	227.13	254.64	299.47	258.59	232.16	269.13	278.87	231.47	315.12	300.59	247.39
Sema4a	609.65	597.29	639.31	662.6	803.31	792.4	682.25	657.5	641.14	568.03	693.02	560.82	594.84	569.49	552.71	936.99	906.2	940.62	703.88	719.44	743.35	644.76	680.26	688.05	634.52	742.71	737.69	617.89	622.81	692.94	917.92	866.4	923.02	639.39	604.39	715.77	640.16	589.3	521.92	605.9	591.41	648.57	726.06	667.84	711.71	611.02	585.23	661.11	621.31
Sema5b	63.27	44.01	64.22	66.66	57.49	56.12	80.51	97.59	67.32	72.58	80.96	81.81	66.2	72.96	93.35	96.5	84.34	99.9	83.92	57.71	87.31	102.34	108.04	130.4	71.6	61.16	63.14	54.63	45.7	76.33	70.71	78.16	68.04	41.31	57.73	61.77	66.4	76.77	54.13	65.16	70.73	67.09	92.56	77.44	78.56	77.64	54.02	79.26	53.82
Sema6b	2438.6	2619.7	2472.57	2618.56	2792.68	3161.73	3297.99	2871.58	2920.38	2186.93	2727.82	2583.23	2574.17	2355.67	2397.55	3495.8	3767.02	4059.1	3277.08	2875.18	3099.65	3167.52	3453.31	2952.96	2774.91	2861.01	2633.98	2846.18	2892.06	2529.32	2443.7	2601.85	2425.01	2150.76	2410.45	3098.35	2292.5	2823.05	2628.93	2682.75	2787.75	2683.02	2506.68	2690.53	3058.17	2563.4	2295.89	3002.05	2371.91
Serpina3n	143.79	115.27	90.5	120.38	77.15	111.12	69.59	111.98	112.2	6759.6	5993.23	5063.76	4354.91	6501.32	9377.7	454.48	365.46	484.14	65.04	270.59	60.18	266.09	173.4	398.08	103.55	64.91	91.93	76.75	43.09	79.32	95.19	62.26	84.73	1191.68	1214.49	1076.38	7804.55	3192.59	2013.26	100.36	118.13	74.08	80.42	99.68	76.98	109.26	393.15	121.78	225.67
Serping1	218.55	178.14	108.01	182.07	263.23	207.64	155.55	155.18	161.89	842.58	799.89	732.61	631.72	1123.82	781.17	400.01	296	272.04	114.34	183.39	161.65	213.21	157.39	187.03	166.34	109.85	156.18	163.9	168.43	139.19	122.39	105.98	155.33	246.06	272.26	208.01	955.99	412.43	311.22	131.82	112.86	185.2	154.01	177.12	121.76	232.91	216.08	154.65	233.23
Sh3Pxd2B	268.4	285.02	286.08	227.83	293.49	306.41	261.98	195.17	269.28	710.04	669.27	532.64	532.42	652.88	682.91	367.32	413.41	462.62	344.07	314.19	329.2	286.56	330.79	307.14	263.28	260.89	265.83	217.24	293.78	248.44	305.97	378.88	336.34	333.17	372.04	414.2	679.32	406.41	321.85	221.69	203.16	241.12	216.22	235.39	233.31	230.03	222.09	296.73	232.28
Sirt2	2193.2	2083.19	2151.46	2061.42	2181.5	2084.25	2198.2	2377.25	2287.25	4149.8	4081.48	3745.78	3497.17	3915.38	3326.1	3086.45	2928.62	3230.68	2926.71	3262.47	2646.56	2236.2	2216.84	2453.65	2438.92	2350.47	2432.38	2089.1	2032.93	2752.32	2517.13	2162.03	1989.82	2287.26	2030.56	2395.3	4716.95	4716.63	3606.08	2643.81	2494.3	2620.82	2708.49	2600.05	2324.46	2165.16	2695.04	2200.8	2758.1
Slc13a3	414.1	442.21	329.87	470.58	538.57	498.33	380.69	396.74	464.82	798.4	681.15	778.97	685.63	669.94	743.09	779.78	557.28	614.78	384.98	521.94	464.89	518.54	356.14	295.12	365.73	282.11	397.64	430.57	402.15	380.15	344.05	325.89	441.61	359.21	352.09	454.17	761.05	474.9	319.92	334.78	281.41	438.2	408.17	447.78	269.45	391.05	453.17	446.54	393.75
Slc13a5	164.87	188.62	134.28	127.35	142.21	132.44	147.37	139.18	166.7	50.49	94.99	79.08	83.22	75.81	50.36	101.17	125.68	115.27	165.74	150.04	139.23	110.87	149.39	140.7	113.46	136.06	125.16	149.59	172.35	176.6	114.23	132.48	119.39	119.44	84.1	87.2	99.6	63.97	112.12	127.32	112.86	120.21	125.94	153.35	114.69	155.27	159.06	142.08	149.19
Slc14a1	272.23	245.2	262.73	184.06	195.15	186.31	226.51	238.37	193.94	2013.36	2024.01	1740.64	1714.54	2151	2235.42	546.32	492.79	691.63	288.48	379.6	258.4	346.26	341.46	478.72	246.76	210.96	237.04	212.03	203.68	245.45	221.66	201.37	205.4	665.43	607.25	691.25	1235.21	900.88	517.09	208.96	145.97	208.27	254.16	228.49	188.53	260.22	423.16	297.69	319.15
Slc14a2	26.84	20.96	29.19	11.94	6.05	10.1	16.37	6.4	14.43	28.4	21.59	12.73	25.53	21.79	22.11	9.34	31.42	29.2	16.78	10.26	15.34	29	29.34	25.74	6.61	9.99	12.18	3.9	3.92	29.93	16.32	19.87	15.41	22.45	22.09	19.98	35.75	32.36	19.33	14.98	15.05	16.77	29.59	24.54	24.35	20.13	3	18.36	17
Slc15A2	115.03	146.7	90.5	119.39	130.1	111.12	143.27	124.78	144.26	164.1	128.46	129.07	87	94.76	65.1	121.4	128.98	158.31	121.68	102.59	96.75	121.11	101.37	106.38	105.75	76.14	114.09	87.15	92.7	104.76	129.19	119.23	115.54	79.92	69.85	76.3	161.74	132.46	152.71	98.86	109.1	83.17	89.52	87.41	113.12	130.83	138.05	104.39	116.14
Slc16a1	1225.05	1198.78	1039.24	1162.04	1071.08	1225.63	1222.59	1334.2	1255.02	3127.34	2810.94	2374.18	2098.49	2828.51	3752.31	1400.81	1470.1	1533.88	1107.74	1352.95	1070.19	1352.63	1173.78	1226.83	1239.29	1105.96	1297.05	1062.76	1215.58	1418.82	1222.53	1137.98	1170.78	1736.77	1590.1	1983.82	2134.16	1630.91	1147.26	1218.55	996.97	1111.23	1226.79	1329.55	1260.82	1164.53	1455.56	1444.97	1371.97
Slc1a2	43530.5	45278.9	41047	48266.3	46103.4	48422.6	50348.6	48146.6	48489.1	46474.6	47831.4	44347.7	44135.5	39958.3	40152.8	61182.7	62355.9	62876.8	52888.5	54038.5	49189.6	49957.1	51224.8	50862.7	47948.9	47589.9	47935.5	50406.4	49851.9	50459.2	46311.9	47112.8	47706.9	40411	38572.9	40012.4	38709.5	51415.6	50203.9	50663.7	48586.6	45438.8	47062.5	46975	45494.8	45504.2	42115.3	46947.4	44195.8
Slc1a3	10672.7	11631.5	10973.3	9975.8	11048.2	11062.1	11550.5	11476.7	11942.8	23456.6	26046.6	23552.7	22004.4	30630.4	27796.5	15192.5	16586.1	18883	15229.4	15310.8	14787.9	15598.8	14836.3	14032.1	12849	13230.3	12415.6	12417.5	12868.7	12130.3	11321	12203.8	11609	11456.1	11083.6	12513.3	18502.6	18988.5	14897.9	11532.4	11272.1	12071.1	11772.5	11254.4	11695.4	11090.3	11707.5	13388.4	12059.7
Slc1a4	795.61	855.07	942.9	1063.54	1036.29	1017.99	830.98	975.86	948.88	1707.26	1804.88	1527.04	1445.02	1486.75	1644.63	1164.23	1270	1226.49	1013.33	1143.92	1018.27	1093.37	1116.42	988.32	1076.25	1047.29	992.45	958.7	963.59	963.84	945.11	931.31	890.93	1182.7	1435.44	1644.1	1808.12	1213.21	849.57	975.14	973.64	944.19	955.94	968.41	975.66	802.23	882.34	1047.72	728.95
Slc20a1	2745.34	2825.09	2265.31	2901.11	3139.12	2930.52	2712.62	2874.78	2663.92	3862.63	4041.54	3584.9	3406.38	3473.81	3150.46	2882.55	2973.27	3284.47	2709.57	2941.87	2663.08	2625.1	2806.4	2759.07	2863.03	2836.05	2907.56	2857.88	2633.54	2680.48	2965.89	3019.15	3337.76	2782.07	2495.98	2670.52	4040.18	3489.87	2803.87	2932.9	2852.46	3079.99	2746.43	3129.11	2720.38	2687.04	2481.96	2436.63	2916.74
Slc22a4	53.68	60.78	46.71	84.57	75.64	65.1	70.95	47.99	68.92	179.88	147.89	142.71	144.69	196.15	151.07	68.48	76.07	73.77	49.3	39.75	70.8	85.29	64.02	87.51	61.69	53.68	56.49	67.64	50.92	52.38	62.55	60.94	39.8	96.09	68.42	86.29	137.91	86.55	70.56	70.4	57.94	58.01	62.21	57.51	51.85	66.13	54.02	57.99	68.93
Slc24a6	40.26	52.39	58.38	54.72	45.38	53.87	57.31	54.39	72.13	135.7	117.66	100.89	86.06	108.97	119.14	82.49	77.72	83	60.84	57.71	47.2	47.76	50.69	58.34	51.77	39.94	42.09	55.93	37.86	56.87	55.75	54.32	51.35	47.6	49.18	45.42	136.21	70.75	80.22	53.92	42.14	48.22	43.24	56.74	49.49	46.01	63.02	48.33	54.77
Slc25a18	826.29	846.69	758.99	769.05	1021.16	947.28	764.12	820.68	844.7	2161.68	2522.73	2101.49	2006.76	1654.47	1513.21	876.28	749.1	900.66	1052.15	1014.39	923.88	822.16	781.63	715.51	770.01	933.7	896.08	824.71	916.58	740.84	809.13	757.77	874.24	563.06	610.81	555.9	2249.94	1244.07	1212.02	867.29	784.78	789.74	804.2	854.16	777.7	815.17	891.34	673.67	833.76
Slc25a34	126.53	96.41	145.96	112.42	99.85	107.75	79.14	68.79	75.33	37.87	35.62	26.36	22.7	20.85	12.28	63.81	81.03	86.07	81.82	74.38	109.73	127.93	118.71	90.94	96.94	112.34	84.18	94.96	87.48	79.32	63.91	76.84	71.89	79.92	86.95	99.01	103.86	98.59	128.55	111.59	132.43	95.75	80.42	88.94	106.84	79.07	96.04	146.91	77.43
Slc25a42	647.99	557.47	575.08	656.63	677.75	615.06	684.98	548.72	607.48	549.1	563.48	569	609.03	557.17	512.18	614.8	763.99	857.62	553.87	602.74	678.45	603.82	630.91	624.57	578.33	615.39	660.16	597.07	581.02	625.6	647.3	646.49	702.21	636.7	640.74	797.52	591.64	672.08	684.3	682.3	788.55	697.49	628.19	650.97	635.52	563.57	465.18	636.95	578.81
Slc26a6	115.03	113.17	137.2	113.42	104.39	86.42	110.52	108.78	126.62	157.79	186.75	173.61	157.93	175.3	173.18	146.31	152.14	184.43	138.47	150.04	135.69	146.69	150.72	116.68	127.78	118.58	122.95	139.19	134.48	121.23	93.83	149.7	107.84	112.25	119.03	109.91	179.62	171.6	171.07	131.07	115.87	117.41	116.84	134.95	123.33	109.26	123.05	115.02	113.31
Slc27a1	918.31	1068.84	919.55	1158.06	1057.47	1270.53	1150.27	1087.84	1027.42	1167.62	1209.01	1069.83	980.68	1073.6	1069.81	1047.49	1172.44	1558.47	1154.95	1234.97	1107.94	1187.18	1211.13	1098.14	1124.72	1114.7	1076.63	1149.92	963.59	912.95	1021.27	953.83	1023.15	994.11	974.3	1064.58	1626.8	1439.75	1392.75	1269.48	1220.44	1189.5	1147.88	1140.16	1171.27	1056.7	1020.39	1081.55	1115.14
Slc2A12	155.29	96.41	157.64	147.24	93.8	138.05	383.42	127.98	144.26	154.63	131.7	129.07	91.73	144.03	141.25	140.08	115.76	142.94	89.17	85.92	105.01	141.57	120.05	101.23	132.19	97.36	116.3	118.37	202.38	118.23	123.75	96.71	132.23	152.66	105.48	99.01	184.73	142.24	127.58	130.32	114.37	102.04	132.77	126.51	106.84	112.14	138.05	107.29	130.3
Slc2a10	53.68	41.92	37.95	24.87	30.26	40.41	35.48	38.39	25.65	113.61	87.44	89.99	56.74	88.12	104.4	42.02	36.38	39.96	40.91	38.47	31.86	51.17	30.68	34.32	30.84	31.21	26.58	22.11	39.17	25.44	39.44	35.77	30.81	44.9	32.79	43.6	81.72	82.03	46.39	26.21	26.34	37.74	22	27.6	25.14	50.32	18.01	31.9	30.22
Slc2a4	36.43	35.63	29.19	19.9	22.69	20.2	15.01	24	27.25	56.8	33.46	32.72	37.83	47.38	28.25	21.79	24.8	27.67	12.59	17.95	17.7	32.41	14.67	17.16	13.22	12.48	21.05	15.61	11.75	13.47	19.04	7.95	11.55	22.45	12.83	17.26	22.98	24.84	50.26	13.48	11.29	8.39	14.41	19.17	16.5	30.19	24.01	22.23	24.55
Slc30a10	580.89	507.17	575.08	429.79	481.08	554.45	502.13	478.33	504.89	261.93	340.03	329.95	348.01	277.64	218.63	579	725.95	763.87	672.41	521.94	639.52	856.27	685.59	610.84	516.65	510.54	489.58	532.03	547.08	574.71	470.52	555.08	523.77	345.74	369.19	336.99	453.73	462.86	296.72	420.16	370.2	493.41	566.73	479.99	497.26	475.87	399.15	639.85	443.79
Slc32a1	1926.72	2009.83	1865.37	2095.25	2101.32	1787.94	2027.64	1977.31	1979.51	1435.86	1555.52	1687.01	1768.44	1714.16	1593.04	1509.76	1539.55	1349.45	1997.3	2005.7	1782.86	2109.97	1512.57	2391.88	2031.33	1901.1	2122.24	2020.16	2052.52	2012.98	1974.54	1859.98	1871.71	2005.28	1590.81	1982	1395.25	1281.7	1870.22	2102.31	2140.66	1736.73	2322.32	2151.5	1795.78	1991.2	2004.77	1804.52	1984.78
Slc38a3	1393.76	1307.75	1217.31	1468.46	1585.44	1464.7	1663.32	1358.2	1397.68	2392.05	2246.38	2318.73	2472.99	2890.11	1306.86	1637.39	1412.22	1478.55	1660.57	1622.26	1432.42	1379.93	1327.17	1513.37	1414.44	1421.77	1548.49	1354.14	1613.81	1388.88	1460.51	1376.44	1382.6	1126.12	945.08	717.59	2858.6	1740.8	1209.12	1389.31	1343.84	1350.95	1496.12	1415.42	1256.89	1541.2	1653.64	1274.86	1580.65
Slc39a12	964.32	928.42	858.25	938.19	915.26	927.08	1042.48	859.07	948.88	1069.8	1182.02	1195.27	1237.91	1212.9	729.58	1021.03	1129.44	1037.44	1087.81	1108.01	997.03	917.68	959.03	1041.52	934.15	904.99	964.76	971.71	1112.43	1049.15	916.56	929.99	885.79	685.19	530.98	428.74	1162	1022.8	1092.17	1057.52	967.62	880.6	1009.8	943.1	728.21	802.23	1023.4	826.39	854.53
Slc41a1	416.02	377.24	388.25	344.23	449.31	415.28	387.52	363.15	424.75	763.69	669.27	669.9	676.17	834.81	698.87	470.05	448.14	547.16	439.53	460.39	451.91	392.32	372.14	490.73	366.83	380.72	481.82	375.93	376.03	423.55	375.33	374.91	432.63	505.59	476.82	489.6	661.45	500.49	582.81	427.65	395.03	395.57	426.38	357.31	373.14	431.31	381.15	368.25	448.51
Slc4a4	715.09	764.95	583.84	935.2	850.21	881.06	886.92	825.48	936.06	1161.31	1253.27	1127.1	1243.59	1301.02	1036.64	782.9	747.45	839.18	949.35	906.67	766.95	880.15	833.65	984.89	796.45	826.35	858.42	902.76	925.72	881.52	754.73	763.07	751	627.72	565.19	561.35	1585.09	1034.09	956.85	929.45	890.12	750.6	955.94	922.4	793.41	859.74	765.3	775.16	869.64
Slc56a1	747.68	779.62	700.61	797.91	732.21	820.46	803.69	843.08	838.29	924.63	986.64	871.68	900.3	939.05	945.75	902.74	934.31	949.84	800.39	831.01	809.42	914.27	937.69	749.82	777.72	851.31	772.03	732.36	819.96	725.87	746.57	790.89	699.65	843.24	908.02	941.95	1004.51	990.44	820.58	838.08	795.32	778.56	879.31	780.55	895.54	845.36	831.32	937.54	793.16
Slc56a5	3454.68	3722.07	3316.22	3530.88	3659.53	3823.93	3766.01	3665.06	3569.53	4099.31	4330.84	4116.63	3870.72	4081.21	3880.04	4638.23	4671.57	4818.35	4047.04	4256.34	3485.48	3392.67	3724.08	3592.97	3634.15	3463.92	3403.79	3514.79	3474.39	3364.45	3484	3468.25	3423.77	2675.21	2507.38	2509.75	4742.49	4851.35	3462.07	3675.12	3434.84	3515.39	3659.12	3421.25	3238.85	3541.02	3514.36	3509.48	3542.76
Slc6a1	5523.27	5767.53	4994.76	5881.81	5969.62	5948.58	6138.87	5904.74	6244.67	4137.18	4801.49	4726.54	4668.88	4403.38	3662.64	4806.33	5086.63	5071.95	5934.2	5723.43	5262.44	5500.94	5598.12	5554.18	5402.2	5722.02	5625.72	5534.95	5909.47	5289.13	5415.02	5481.9	5485.48	3925.26	3662	3889.52	6013.45	5279.59	6075.54	5759.45	5768.12	5292.66	5429.88	5430.9	5201.96	5860.01	4717.82	5343	5639.9
Slc6a11	1825.11	1881.99	1512.15	1989.79	2018.11	2168.43	2121.79	2015.71	2115.75	1375.9	1615.97	1551.58	1425.16	1204.37	1048.93	1926.89	2085.26	2211.68	2049.75	2281.42	2021.2	2113.39	1987.42	1933.75	1889.23	1937.3	2017.02	2035.77	2035.54	1989.04	2175.8	1814.94	1912.79	1565.25	1200.24	1119.98	3138.67	2504.7	1934.01	2022.92	1936	1982.74	2266.18	2150.74	1871.2	1978.26	1944.75	1991.06	2075.42
Slc6a9	993.08	991.29	904.95	1119.26	1184.54	1205.43	1114.79	1158.23	1053.07	1196.03	1098.9	943.49	887.06	1063.18	948.21	877.84	955.81	1008.24	1001.8	1150.33	927.42	1125.77	975.04	1142.75	1088.37	977.39	1047.83	980.81	891.77	1098.53	1261.96	1008.15	985.92	1227.6	984.28	887.45	1554.44	1493.94	1049.64	1402.79	1238.5	1338.37	1394.46	1293.51	1223.9	1032.26	1386.54	1125.05	1244.5
Slc7A10	544.47	553.28	472.91	521.32	485.62	456.81	639.95	483.13	492.07	277.71	273.11	272.68	299.78	212.26	163.36	379.77	429.95	470.31	547.58	624.54	469.61	424.72	400.15	464.99	437.33	476.84	589.27	567.15	540.55	471.44	470.52	527.26	510.93	308.92	242.33	157.14	738.06	426.73	423.34	543.74	458.23	494.11	489.35	511.42	377.07	426.99	459.18	394.35	485.34
Slc7a11	358.5	352.09	350.3	370.1	385.77	468.03	401.16	375.95	400.71	366.07	414.52	408.12	425.56	433.99	378.3	768.89	678	668.58	420.65	371.9	407.07	407.67	380.14	315.71	335.99	309.57	382.14	326.5	346	285.86	304.61	396.11	362.02	688.78	530.27	392.4	595.9	482.43	295.76	301.08	229.49	359.93	342.17	330.47	304.01	442.81	309.12	441.71	355.98
Slc7a2	565.56	507.17	461.23	533.26	564.29	569.04	525.33	507.13	551.38	905.7	833.35	792.6	751.83	883.14	820.47	726.86	684.61	814.59	555.97	582.22	604.12	690.82	622.9	682.9	508.93	464.35	566.01	555.45	554.91	534.3	511.31	457.05	522.49	609.76	463.27	458.71	1022.39	973.13	758.72	540	511.65	563.3	622.12	595	562.46	508.94	531.21	543.19	599.59
Slc9a3r1	544.47	597.29	545.89	666.58	685.31	700.36	631.76	598.31	565.8	754.22	755.63	730.8	699.81	704.05	625.18	832.7	798.71	833.03	819.27	855.37	867.24	731.75	637.58	791	645.53	777.67	722.18	693.33	699.84	718.39	669.06	612.04	702.21	682.5	844.58	721.22	1491.45	997.97	946.22	641.1	637.31	611.52	616.05	692.38	714.86	531.94	657.25	643.71	614.7
Snap25	25499.8	23164.5	20612.5	27420.3	25644	23384.7	25063.1	23745.3	25406.6	11584.7	12581.2	16133.9	17277.8	13573.1	14982.2	19732.7	17781.7	12352.5	21072.3	19478.6	19436.8	17374.5	20446.4	21918.2	22437.2	24802.9	26819.4	24114.5	26907.3	24113.9	25410.6	22507.9	23598	16254.2	15876.8	17288.5	14300.7	15731.9	22807.9	25284.7	26024.3	21197.9	24807.4	27478.8	22058.4	25067.5	25644.9	21302.4	26215.7
Soat1	590.48	544.9	554.65	569.08	559.75	597.1	552.62	527.92	548.17	855.21	823.64	763.52	702.65	849.98	799.59	753.32	768.95	842.25	484.64	593.76	536.86	704.46	669.59	614.27	566.22	511.79	485.15	534.63	518.35	543.28	552.11	519.31	509.65	479.54	486.08	578.61	977.27	727.02	636.94	556.47	534.22	532.55	579.63	575.06	516.9	549.2	561.22	543.19	526.88
Socs3	101.61	125.75	96.33	83.57	104.39	105.5	124.17	108.78	92.96	1161.31	1238.15	737.16	646.85	1120.98	1955.38	161.87	135.6	210.56	140.57	130.81	129.79	155.22	128.05	188.74	111.26	118.58	108.55	111.87	105.76	104.76	95.19	135.13	147.63	844.14	743.38	587.7	946.63	385.34	245.5	104.1	148.98	86.66	82.7	91.24	100.55	97.76	156.06	147.88	120.86
Sorcs2	904.89	888.6	1045.08	932.22	810.88	910.25	886.92	900.67	812.64	1682.01	1756.3	1404.33	1348.56	1496.22	2014.33	1229.6	1435.37	1306.41	1063.69	1165.72	1148.06	1258.82	1080.41	1050.09	999.14	921.22	914.91	991.22	988.39	906.96	858.08	866.4	856.26	979.74	1112.57	1204.46	1224.99	1108.6	942.36	861.3	923.98	926.72	939.25	852.63	969.38	875.55	777.3	1015.83	778.99
Sorl1	6010.22	6000.16	6083.63	7951.19	6070.98	6748.84	6284.87	6315.88	5932.11	5282.71	5088.63	5217.37	5167.26	4947.29	5339.21	5947.21	5848.97	5173.39	5870.21	6341.55	5392.23	4567.91	5714.17	5502.7	6004.77	5931.73	5781.9	6844.87	6131.44	6297.86	6611.71	6038.31	6538.16	4362.59	4561.46	5264.75	4669.28	5025.95	5173.78	6599.78	6530.33	6099.17	6352.44	6482.88	6454.92	6044.04	5279.04	5178.69	5152.68
Sox2	1002.66	1131.71	1205.63	1047.62	1205.72	1095.44	1079.32	1166.23	1250.22	1779.84	1761.7	1609.75	1531.08	1693.32	1889.05	1259.17	1093.06	1403.24	1226.28	1090.05	1165.76	1325.34	1271.15	1269.72	1259.12	1150.9	1093.24	1014.63	1069.35	1052.14	1119.18	1184.35	1009.03	1269.8	1303.58	1309.83	1878.78	1779.18	1488.44	1291.94	1133.16	1338.37	1389.9	1179.26	1289.88	1148.71	1323.51	1312.55	1221.84
Sox21	67.1	69.16	72.98	65.66	114.97	118.97	77.78	70.39	86.55	75.74	84.2	115.44	87.95	64.44	94.58	94.94	82.68	144.47	139.52	78.23	100.29	69.93	104.04	72.07	73.81	98.61	90.83	84.55	94.01	98.78	99.27	95.38	114.25	86.21	87.67	67.22	118.33	100.85	106.32	95.87	71.48	97.15	84.97	107.35	98.19	77.64	93.04	124.68	83.09
Sox9	803.28	800.58	831.97	830.74	857.77	991.06	994.72	927.86	916.82	2319.47	2312.23	1837.9	1703.19	2330.09	2258.75	1172.01	939.27	1080.48	1021.73	782.27	883.76	1105.31	1112.42	1058.67	1010.16	876.28	869.5	824.71	955.75	893.49	942.39	899.52	747.15	1007.58	1057.69	1240.79	1665.11	1457.81	1062.21	933.2	855.51	920.43	989.32	937.74	990.59	809.42	894.35	1021.63	882.86
Sparc	481.2	484.12	370.74	515.36	611.18	582.51	573.09	527.92	532.14	2161.68	2222.63	2046.05	1766.55	2282.71	1952.92	1036.6	1083.14	1390.94	353.51	663.01	495.57	721.52	578.89	717.22	510.04	490.57	488.47	442.28	443.93	374.16	455.56	396.11	408.23	587.31	623.64	546.82	2091.6	1901.85	1796.76	692.03	672.67	591.96	481.76	558.2	494.12	519	783.3	590.55	704.4
Sparcl1	51770.3	53905.1	43449.5	53788.9	54973.2	52628.1	52160.6	53377.8	54267.4	49734.5	57001.5	56424	54934.3	52194.3	46588.8	54670.4	58620.3	56492.3	48215.2	56166	48478.2	46192.6	48050.2	49364.7	55674.4	52656.6	55673.5	49449.1	52871.9	49969.8	53345.2	49608.7	50911.1	46118.8	35635	40829.9	48255.7	56427.2	56794.6	57900.8	51877	54217.4	55867.8	55767.4	49855.4	52058.6	56805.9	49595.8	58541.5
Srebf1	1188.62	1102.37	1237.74	1231.68	1296.49	1341.24	1606.01	1527.78	1424.93	3490.25	3298.87	2850.47	2561.88	3309.88	2664.08	1772.8	1532.94	2034.93	1143.41	1256.77	1018.27	1349.22	1440.55	1515.09	1191.92	1212.06	1157.49	1044.55	1031.48	1050.64	1261.96	1124.73	973.09	1451.2	1239.44	1061.85	2711.33	2555.12	2157.27	1345.87	1161	1326.48	1419.49	1313.45	1333.09	1352.86	1548.6	1281.62	1657.13
Srgn	435.19	391.91	397.01	423.82	400.9	335.59	315.2	412.74	421.55	1448.49	1419.51	1398.87	1172.66	1432.73	1535.31	589.9	484.52	505.66	295.82	360.36	350.44	409.37	313.45	319.15	391.06	329.54	334.51	364.23	447.85	356.2	330.45	300.72	360.74	920.47	1022.05	533.2	2129.91	763.15	743.25	426.9	404.05	395.57	411.96	390.28	368.43	403.99	510.2	393.38	376.75
St6Galnac5	1493.45	1443.98	2087.23	1618.69	1609.65	2115.68	1788.86	1786.94	1843.27	1505.29	1304	1277.07	1100.79	1084.97	1288.44	1733.89	2106.75	2628.19	1491.68	2945.71	2012.94	2785.44	2195.5	1484.2	1882.62	1413.03	1485.35	1299.51	1189.47	1378.41	1592.41	1629.47	1657.33	1227.6	1420.47	1587.78	1478.68	1432.22	1300.94	1494.16	1274.61	1826.19	1650.13	1599.44	1497.27	1557.01	1590.61	2231.73	1685.46
Stat2	646.07	607.77	531.3	526.3	552.18	562.31	476.21	510.33	533.75	1540	1427.06	1538.85	1341.94	1788.07	2412.28	933.87	582.09	677.8	531.84	500.14	483.77	564.59	573.55	562.8	560.71	504.3	474.07	577.56	510.52	543.28	504.51	487.52	467.29	649.27	537.4	572.26	1004.51	768.42	614.71	565.46	638.81	579.38	579.63	532.13	534.18	602.39	540.21	522.89	529.71
Stat3	603.9	664.36	680.18	802.88	759.44	768.83	656.32	623.91	740.51	2840.17	2853.04	2425.99	2312.22	2831.36	3731.43	1014.81	914.47	1038.98	755.28	745.08	720.93	806.8	728.28	957.44	702.81	646.6	753.2	650.41	672.42	627.09	728.89	667.68	724.04	1637.99	1662.08	1725.85	2172.47	1440.5	1246.81	719	837.45	738.02	724.54	703.11	715.64	726.03	891.34	855.38	760.11
Steap4	19.17	12.57	20.43	24.87	9.08	13.47	24.56	12.8	9.62	85.21	56.13	27.27	49.18	49.27	72.47	31.13	21.5	27.67	5.25	6.41	15.34	20.47	20.01	27.45	17.63	3.74	12.18	6.5	14.36	13.47	1.36	17.22	6.42	87.11	57.73	38.15	49.37	13.55	29	11.98	16.55	12.58	15.17	9.97	8.64	11.5	21.01	15.46	11.33
Syn2	4480.35	4520.56	5164.08	4698.89	4801.72	6136.02	5797.75	5389.61	5558.65	3818.45	5432.98	4530.21	3968.12	3961.81	4415.56	9095.92	9885.53	9410.77	5261.79	4479.48	5897.23	8627.52	7501.51	5344.84	5159.85	4945.6	4367.44	4520.32	4265.63	4181.61	4565.1	4675.12	4375.04	4435.33	5634.12	6807.11	4351.75	6330.99	3676.64	4672.72	4514.57	4940.42	4589.26	4404.22	5576.67	4499.96	3844.48	7288.63	4379.35
Syp	19384.2	18740.3	20189.2	20118.8	21937.5	21432.9	20695.3	20813	21285.7	14958.2	16387.5	14934	14713.1	13665	15307.7	21840.2	23764.6	22454.9	20332.8	20083.9	20543.6	21365.8	21924.3	19090.4	18723.7	19223.2	18339.2	19334	17934.7	18871.1	18027.9	18938.9	17130.4	11417.5	12731.5	15622.6	14474.3	16147.3	15204.3	17443.9	16697.2	16129.6	16681.1	18727.9	18026.2	19608.6	20005.7	20607.5	16536.3
Sypl2	80.52	69.16	93.41	83.57	87.74	101.01	77.78	94.39	84.95	41.02	87.44	66.35	57.69	62.54	60.18	49.81	64.49	64.55	88.12	74.38	84.95	57.99	76.03	75.5	83.72	87.38	72	67.64	71.81	58.37	62.55	75.51	73.17	65.56	64.86	45.42	63.85	78.27	73.46	90.62	65.46	99.24	70.56	73.61	107.62	67.57	96.04	78.29	66.1
TLR2	32.59	52.39	61.3	26.86	24.21	39.28	32.75	22.4	19.23	1000.37	889.48	643.54	470.95	685.1	759.06	85.6	57.88	96.83	17.83	47.45	23.6	42.64	34.68	42.9	26.44	12.48	21.05	26.02	27.42	14.97	24.48	14.57	17.97	86.21	122.59	67.22	423.94	247.61	164.31	20.22	26.34	19.57	31.11	26.84	22.78	34.5	57.02	52.19	34.94
TMEM119	600.06	620.35	756.07	511.38	633.88	583.63	590.83	587.11	586.64	2508.81	2673.85	2541.42	2162.8	2763.13	2248.93	999.24	1043.45	1045.13	583.24	693.79	673.73	704.46	644.24	602.26	579.44	602.91	556.04	554.15	575.8	595.66	592.91	592.17	608.5	447.22	553.79	654.91	2465.31	1985.4	1032.24	530.26	647.09	649.96	608.46	565.1	613.52	631.14	756.29	761.63	646.8
Tgfa	550.22	540.71	747.32	442.73	500.75	543.23	702.72	801.48	511.31	1350.66	1280.25	1016.21	889.9	1179.73	1385.47	689.51	635	783.85	713.32	583.5	562.82	803.39	492.19	1149.61	629.01	510.54	513.95	426.67	449.15	631.58	602.42	564.35	507.08	790.26	732.69	792.98	1635.31	1198.16	687.2	581.94	691.48	545.13	894.49	745.28	699.15	562.14	936.36	752.93	859.25
Tgfb2	182.13	180.24	195.59	167.14	169.44	225.6	240.15	206.37	209.97	233.52	272.03	226.33	235.48	282.38	299.69	245.92	211.67	213.64	146.86	218.01	160.47	276.33	198.74	140.7	187.27	161.03	140.67	175.61	202.38	172.11	150.95	144.4	116.82	167.93	191.01	165.32	238.36	182.13	201.04	160.28	134.68	180.31	179.05	197.82	156.33	146.64	162.06	202.01	167.13
Tgm1	5.75	14.67	8.76	3.98	4.54	2.24	9.55	3.2	3.21	287.17	223.45	191.79	162.66	404.61	506.04	20.23	16.54	23.05	7.34	3.85	2.36	20.47	9.34	27.45	8.81	3.74	3.32	9.11	7.83	2.99	4.08	2.65	7.7	314.31	255.87	100.83	830.85	263.41	219.4	8.24	6.02	5.59	5.31	7.67	5.5	7.19	24.01	12.56	9.44
Thbs1	28.76	18.86	11.68	35.82	37.82	46.02	28.65	24	28.85	47.34	62.61	37.27	43.5	36.01	49.13	37.35	14.88	19.98	16.78	26.93	21.24	34.11	24.01	18.87	19.83	14.98	17.72	15.61	20.89	10.48	14.96	21.2	17.97	95.19	103.35	27.25	601	54.94	214.57	23.22	12.04	20.97	18.97	24.54	10.21	23	45.02	31.9	19.83
Thbs4	70.93	113.17	175.15	94.51	86.23	106.63	173.29	225.57	115.4	590.12	569.96	301.77	243.99	572.34	278.81	84.05	236.47	522.56	232.88	453.98	248.96	337.73	264.1	338.02	347	194.73	189.41	28.62	31.34	239.46	198.54	140.43	95	209.24	170.34	170.77	390.74	888.84	618.57	331.04	404.81	248.8	289.06	269.9	207.39	116.45	408.16	254.2	317.26
Timp1	40.26	23.05	49.63	28.85	13.62	15.71	12.28	19.2	22.44	277.71	229.93	219.97	183.46	303.22	531.83	59.15	44.65	52.26	8.39	20.52	10.62	23.88	18.67	30.89	9.91	8.74	13.29	6.5	15.67	10.48	20.4	19.87	24.39	250.55	382.74	225.27	1020.69	191.16	210.7	14.98	10.53	17.47	10.62	23.77	19.64	23	51.02	20.3	27.38
Timp3	2637.98	2579.88	2268.22	2446.44	2748.81	2582.58	2955.5	2418.85	2495.62	2713.94	2693.28	2973.17	3017.7	3299.46	2212.08	3091.12	3335.42	3141.53	2276.33	2602.02	2560.42	2747.91	2591.65	2683.57	2138.19	2019.68	2248.52	2605.53	2858.12	2463.47	2353.94	2339.55	2490.48	2024.14	1932.21	1563.26	3034.82	2653.72	2682.09	2142.01	2108.31	2098.05	2352.67	2244.28	2148.5	2538.95	2436.94	2317.75	2432.34
Tm4sf1	621.15	490.41	540.05	531.27	599.08	592.61	604.47	662.3	524.13	1846.11	1608.41	1020.75	839.77	1912.21	7970.12	714.41	704.46	722.37	566.46	547.59	562.82	712.99	588.22	669.18	545.29	489.32	499.55	512.52	637.17	540.29	605.14	514.01	501.95	1612.85	2048.38	1561.44	2320.59	947.54	803.18	562.46	571.85	529.76	701.78	637.94	562.46	517.57	726.28	547.06	597.7
Tm7sf2	709.34	720.94	627.63	641.71	695.9	676.79	694.53	689.5	806.23	542.79	610.98	570.82	632.67	565.7	529.38	773.56	820.21	814.59	906.34	789.97	810.6	813.63	849.66	655.45	852.63	780.16	821.87	714.15	659.36	685.46	716.65	767.04	730.46	597.18	572.32	844.76	782.33	663.05	528.69	725.74	743.4	729.64	772.34	798.19	756.49	684.34	726.28	783.86	800.71
Tnc	38.34	41.92	72.98	49.74	48.41	65.1	65.5	65.59	78.54	75.74	79.88	43.63	44.45	80.54	130.19	174.32	191.82	261.28	118.54	111.57	119.17	201.27	102.71	108.1	73.81	77.39	65.35	68.94	73.12	92.79	85.67	78.16	75.74	290.96	300.06	127.17	735.51	332.66	111.15	46.44	46.65	65	89.52	57.51	71.49	43.13	84.03	100.52	39.66
Tnf	23.01	27.24	20.43	12.93	16.64	13.47	10.92	9.6	4.81	69.43	128.46	58.17	51.07	66.33	158.44	10.9	11.58	4.61	9.44	8.98	18.88	8.53	8	12.01	8.81	8.74	6.65	10.41	11.75	13.47	9.52	9.27	7.7	63.76	78.4	34.52	70.66	22.58	28.03	10.49	15.05	7.69	12.14	18.4	8.64	14.38	48.02	13.53	14.16
Trpm7	1041	1091.89	896.2	1085.43	1095.29	1083.09	1072.49	1115.04	955.29	1530.53	1546.88	1379.79	1338.15	1448.84	1454.25	1092.63	1058.34	1360.2	1209.5	1243.94	1115.02	1054.13	1059.07	1056.96	1170.99	1125.93	1122.04	1151.22	976.64	1065.61	1083.82	1022.72	1009.03	1056.97	919.42	954.67	1509.32	1276.43	1358.93	1116.69	1154.98	1157.35	1152.44	1163.16	1066	1223.47	966.37	1144.38	1175.57
Tst	1466.61	1314.04	1322.4	1291.37	1264.72	1275.02	1213.04	1395	1285.48	2713.94	2853.04	2542.33	2352.88	2639.95	2271.04	1363.45	1380.8	1672.21	1318.59	1545.31	1247.17	1323.64	1325.84	1400.13	1412.24	1225.79	1415.57	1347.64	1378.79	1408.34	1377.55	1214.81	1258.08	976.15	985.7	709.41	2346.13	1897.34	985.85	1279.96	1149.71	1376.8	1527.23	1407.76	1201.9	1138.65	1572.61	1341.55	1420.13
Ttpa	157.21	159.28	160.56	93.52	121.03	101.01	129.63	97.59	94.57	104.14	70.17	95.44	94.57	88.12	77.38	186.77	150.48	146.01	137.42	139.78	143.95	129.63	130.72	128.69	121.17	127.32	115.19	119.67	129.26	142.18	100.63	109.96	89.86	82.62	69.85	80.84	187.28	127.19	118.88	122.08	109.85	104.13	107.73	115.01	94.27	90.57	117.05	117.92	118.03
Ttyh1	6098.41	6333.39	6191.64	6897.6	6806.22	6905.97	7043.53	6701.42	7012.43	5573.04	5816.19	5917.26	5926.65	5463.72	4560.5	7405.61	8332.75	8945.07	8339.56	8733.26	8037.61	7477.87	7292.1	7115.59	7338.8	7357.24	7061.23	7503.08	7339.18	7064.14	6687.86	6806.67	7010.58	5206.73	4922.11	4938.65	7518.52	7859.55	9270.86	7682.77	7458.83	7101.38	6669.57	7040.31	6504.41	6110.17	5798.24	6505.74	6526.54
Ugp2	2881.46	2705.63	2840.39	2412.62	2246.55	2227.91	2744	2791.59	2723.23	2587.71	2657.66	2666.86	2667.8	2790.61	2435.62	3095.79	2736.79	2657.39	2735.79	2727.7	2437.71	2884.37	2600.99	2671.56	2542.47	2540.21	2699.33	2583.41	2803.28	2753.82	2847.58	2514.41	2477.65	2156.15	2108.96	2097.36	3292.76	2979.6	2183.37	2422.12	2454.42	2453.79	2801.81	2496.54	2535.78	2550.46	2869.11	2662.8	2647.63
Ugt1a1	13.42	14.67	11.68	3.98	9.08	3.37	4.09	6.4	4.81	9.47	1.08	1	1.89	4.74	8.6	1.56	3.31	12.3	1.05	8.98	5.9	3.41	5.34	6.86	2.2	6.24	1.11	10.41	3.92	10.48	6.8	10.6	1.28	3.59	9.98	6.36	4.26	7.53	10.63	1.5	1.5	4.19	3.03	10.73	5.5	1.44	12	4.83	2.83
Vav3	197.47	182.33	242.29	185.05	170.95	175.09	180.11	177.57	182.72	211.43	214.81	192.7	202.38	219.84	180.55	210.12	201.75	204.41	158.4	132.09	132.15	185.92	160.06	229.92	154.22	142.3	157.29	179.51	147.54	154.15	146.87	173.54	214.39	220.91	147.53	118.08	240.91	159.55	167.21	156.53	182.84	148.16	172.22	151.05	141.4	136.58	171.07	134.35	169.02
Vcam1	216.64	205.38	204.34	189.03	214.82	195.29	249.7	187.17	184.33	479.67	517.07	470.84	440.69	554.33	536.75	320.63	300.96	370.41	229.73	229.55	243.06	223.45	214.75	185.31	206	167.27	186.08	192.52	242.85	175.11	208.06	230.51	173.31	193.07	189.59	167.13	366.9	236.32	166.24	192.48	185.85	190.1	212.43	196.29	216.03	178.27	225.09	246.47	209.62
Vegfa	1299.82	1504.76	1310.72	1284.41	1314.65	1225.63	1187.11	1244.62	1113.97	650.08	682.23	761.7	785.87	742.9	858.55	935.43	806.98	760.79	1299.71	1277.29	1122.1	1002.96	1016.39	1209.67	1389.11	1462.96	1536.3	1233.17	1364.43	1245.21	1486.34	1239.99	1362.06	1056.97	2387.64	3725.11	751.68	727.78	974.25	1447.73	1276.12	1407.56	1400.53	1331.85	1346.44	1128.58	1392.54	1175.31	1315.32
Vim	651.83	565.86	665.58	763.08	807.85	836.17	775.03	713.5	735.7	21452.7	19001.9	14950.4	13872.4	27175.5	31300.8	2354.92	2078.64	3204.55	734.3	1167	855.44	1646.02	1159.11	1957.77	702.81	519.28	631.36	550.24	688.09	676.48	664.98	663.71	657.28	2941.92	4282.08	3801.41	26741.3	9759.9	7532.09	720.49	731.36	763.18	826.2	813.52	708.57	692.97	1530.59	936.57	1063.21
Vipr2	7.67	16.77	29.19	17.91	19.67	20.2	12.28	1.6	19.23	50.49	32.38	17.27	25.53	26.53	11.05	15.56	11.58	39.96	16.78	10.26	20.06	29	21.34	10.3	9.91	14.98	12.18	18.21	1.31	11.97	2.72	5.3	3.85	14.37	31.36	18.17	7.66	23.33	23.2	19.47	12.04	23.76	14.41	14.57	22	24.44	33.01	28.03	12.28
Vldlr	1474.28	1399.97	1372.03	1362.01	1326.75	1415.31	1571.9	1513.38	1429.73	1312.79	1542.57	1389.78	1382.6	1344.61	1569.7	1447.5	1587.51	1450.88	1697.28	1486.32	1515.02	1762.01	1711.32	1588.87	1438.68	1554.08	1407.81	1528.45	1658.2	1635.83	1384.35	1420.15	1413.41	1244.66	1321.4	1638.65	1384.18	1525.55	1264.21	1525.62	1527.43	1384.49	1534.05	1478.3	1590.75	1247.91	1350.52	1514.56	1299.26
Wnt7a	124.61	106.88	157.64	96.5	101.36	116.73	113.25	91.19	121.82	132.54	125.22	109.07	113.48	126.03	141.25	130.74	104.18	126.03	104.9	111.57	110.91	158.63	129.38	126.97	109.06	93.62	85.29	115.77	87.48	122.72	137.35	80.81	91.15	94.29	96.93	103.55	225.59	139.23	87.95	114.59	95.56	128.59	128.22	131.88	102.12	103.51	108.04	124.68	90.65
aass	38.34	44.01	20.43	43.78	21.18	29.18	36.84	28.8	43.28	59.96	47.5	53.63	46.34	50.22	35.62	40.47	33.07	27.67	39.86	41.04	42.48	54.58	34.68	37.75	33.05	39.94	35.44	37.72	32.64	43.4	25.84	39.74	34.66	44	27.08	19.08	46.82	48.92	58.96	47.18	43.64	45.43	36.42	36.04	49.49	24.44	54.02	43.49	38.71
aspg	42.18	50.3	58.38	50.74	66.56	57.24	58.67	38.39	52.89	659.55	636.89	552.64	435.96	515.48	529.38	136.97	104.18	90.68	43.01	60.27	49.56	57.99	45.35	77.21	33.05	23.72	45.41	39.02	30.03	53.88	59.83	55.64	56.49	184.99	157.51	221.64	350.73	185.14	130.48	36.7	43.64	46.83	40.97	59.04	36.14	66.13	72.03	38.66	67.98
hgf	368.09	410.77	440.8	380.05	328.28	400.69	390.25	308.75	352.62	681.64	795.57	733.52	748.99	711.63	783.62	585.23	476.25	487.21	362.95	226.99	361.06	479.31	416.16	526.76	268.79	334.53	336.72	342.11	308.14	344.23	303.25	270.25	326.07	431.05	476.82	412.39	691.24	495.22	481.33	296.59	314.52	269.77	291.33	300.57	329.93	334.98	315.12	430.11	314.43
Aars	2114.6	2240.37	2060.96	2634.48	2435.65	2620.74	2430.17	2289.27	2375.41	2410.99	2242.06	2387.81	2312.22	2479.8	2452.82	2118.33	2133.21	1948.86	2407.46	2423.77	2238.31	2099.74	2120.8	2149.95	2490.7	2456.57	2455.65	2371.38	2283.62	2336.26	2325.39	2236.21	2245.29	2615.04	2639.95	2392.57	2052.44	2004.21	2165.97	2472.3	2340.81	2320.3	2382.26	2394.57	2301.68	2346.3	2427.94	2275.22	2258.6
CCdc127	3504.52	3455.91	3348.33	3375.68	3222.33	3249.27	3243.41	3193.13	3260.18	2669.76	2790.43	2855.01	3004.46	2820.93	2867.97	3263.88	2908.77	2918.68	3092.45	3030.35	3103.19	2961.13	2970.46	3030.17	3140.63	3136.88	3207.73	3175.28	3198.9	3376.42	3182.11	3064.19	3109.25	3411.59	3236.5	3405.37	2988.85	3265.59	3172.12	3599.47	3590.59	3301.54	3533.94	3423.55	3328.41	3230.48	3514.36	3318.11	3272.71
Cnot10	546.38	538.61	531.3	558.14	535.54	549.96	540.34	492.73	503.29	691.11	655.24	614.45	671.44	648.14	601.84	593.01	608.54	776.16	594.78	687.38	623	680.58	589.56	619.42	601.47	651.59	595.91	593.17	527.49	543.28	594.27	637.21	632.89	570.24	537.4	636.75	612.07	646.5	559.61	525.02	574.86	642.97	577.36	572	595.45	626.83	558.22	579.92	591.09
Csnk2a2	2469.27	2378.69	2603.93	2210.65	2170.91	2049.46	2312.82	2374.05	2418.69	1839.8	1993.78	2041.5	2107	1922.63	2155.58	2521.46	2644.19	2216.29	2379.13	2124.97	2429.45	2481.82	2559.64	2385.02	2195.47	2404.15	2331.59	2405.2	2418.1	2363.2	2216.6	2415.06	2319.74	2154.36	2523.06	2481.59	1950.29	2196.88	2085.75	2158.48	2263.31	2293.04	2275.29	2249.65	2355.89	2067.39	2184.84	2362.21	2103.75
Fam104a	1150.28	1102.37	1144.33	1112.29	1136.13	1019.12	1101.15	1175.83	1110.77	994.06	1040.61	981.67	979.74	1043.28	1019.45	885.62	922.74	877.6	914.73	905.39	948.65	864.8	931.02	996.9	983.72	1026.07	961.43	1013.33	1086.32	981.8	1083.82	1014.77	1034.71	1022.85	925.83	944.68	1033.46	1064.95	1036.11	1068.76	1021.05	1006.4	1018.15	1086.49	972.52	1111.33	1041.4	918.21	1192.57
Lars	956.65	995.49	922.47	1109.31	1049.9	1202.06	1094.33	1025.45	1014.6	1192.87	1242.47	1236.17	1272.9	1318.08	1241.76	1022.59	1003.77	977.5	1149.7	1155.46	1079.63	1054.13	1077.74	1123.88	1267.93	1078.5	1238.35	1080.97	1048.45	1120.98	1015.83	1099.56	1056.53	1312.91	1203.8	1211.73	1228.4	1142.47	1129.86	1137.66	1076.73	1011.99	1110.71	1071.15	1161.05	1040.89	1068.41	1119.25	1136.86
Mto1	1144.53	1140.09	1147.25	1106.32	1098.31	1141.45	1090.23	1113.44	1176.48	1199.18	1108.62	1108.01	1050.66	1085.92	1083.32	1100.41	1124.48	1134.27	1127.68	1083.64	1102.04	1173.53	1155.1	1238.84	1143.45	1155.89	1082.17	1194.15	1165.96	1140.44	1179.01	1126.06	1134.84	969.86	962.18	976.47	1123.69	1080	1138.56	1119.69	1126.39	1079.08	1160.02	1171.6	1095.85	1242.16	1152.44	1114.41	1117.97
Tada2b	853.13	928.42	972.1	852.62	960.65	923.71	926.49	945.46	1008.19	949.88	942.38	947.13	861.53	881.25	878.2	930.76	952.5	951.37	871.72	938.73	920.34	924.5	932.35	892.24	885.68	830.09	868.39	848.13	907.44	899.48	943.75	894.22	874.24	910.59	950.78	826.59	941.52	985.17	934.62	873.28	893.89	946.29	867.17	820.42	919.89	935.93	960.37	1008.09	956.51
Tbp	590.48	586.81	580.92	586.99	673.21	609.45	564.9	639.91	564.2	574.34	589.39	581.73	602.41	594.13	524.46	605.46	613.5	736.2	628.35	584.78	615.92	624.29	630.91	590.25	558.51	567.96	574.87	577.56	601.91	604.64	580.67	573.63	630.32	539.71	586.58	550.45	618.88	569.73	656.27	614.14	603.45	600.34	573.56	605.73	582.1	550.63	591.23	595.38	514.61
Xpnpep1	1541.38	1446.08	1497.55	1304.31	1264.72	1294.1	1443.64	1407.79	1375.24	1540	1502.62	1543.4	1462.99	1434.63	1696.21	1684.08	1609	1466.25	1428.74	1464.52	1453.66	1507.86	1508.57	1389.83	1341.74	1343.13	1388.98	1420.49	1446.68	1414.33	1410.19	1438.7	1395.44	1393.73	1411.2	1493.31	1606.37	1426.2	1491.34	1327.89	1338.57	1386.59	1355	1367.88	1373.15	1344.24	1290.5	1375.38	1425.79
NEG_A	15	10	15	11	11	15	15	8	9	16	7	11	13	12	10	10	5	6	9	6	14	7	6	7	11	6	5	4	6	16	4	12	6	8	11	18	10	7	7	9	6	13	12	16	5	15	12	8	8
NEG_B	10	7	11	5	9	6	5	2	5	5	9	9	5	11	6	5	7	3	5	3	5	1	6	5	9	4	4	6	3	7	6	8	5	7	12	8	8	3	7	5	11	11	4	12	14	7	5	11	9
NEG_C	5	6	7	4	2	3	4	5	4	5	6	13	4	5	7	4	2	5	7	7	8	3	4	5	5	7	3	5	4	3	7	7	7	6	7	10	8	3	7	5	12	8	10	10	5	6	5	11	2
NEG_D	11	9	12	11	12	9	6	12	13	13	10	16	12	17	10	7	10	7	12	5	2	3	6	7	9	9	8	8	11	7	5	12	6	5	11	10	10	5	13	15	8	9	16	20	10	10	9	15	8
NEG_E	29	18	10	17	10	20	15	8	9	8	13	22	14	15	17	4	7	7	8	13	14	8	12	7	9	9	14	10	7	10	10	8	6	19	17	13	12	7	16	14	10	9	14	18	18	22	11	17	10
NEG_F	20	19	25	25	15	12	9	1	15	9	16	15	18	15	14	15	12	5	7	8	14	10	8	8	5	11	21	8	12	6	17	14	8	13	16	21	14	9	12	18	8	11	18	21	11	10	11	19	20
NEG_G	6	6	11	5	10	1	4	6	4	6	6	5	7	6	5	1	1	1	5	5	6	3	3	5	8	5	6	3	2	1	3	7	3	4	4	2	5	1	2	9	7	4	6	9	1	7	4	7	2
NEG_H	9	8	7	3	5	2	3	4	2	7	10	5	9	4	7	2	3	3	6	8	9	6	3	4	8	3	4	4	6	6	1	7	6	4	4	6	5	2	8	3	2	7	6	7	8	10	6	4	5
POS_A	62729	53823	54628	64617	67990	65759	49960	43137	44446	50212	49097	44179	41622	47574	47830	36439	31354	32611	43784	46217	46999	33301	36395	33360	41725	36127	44570	38413	36009	40734	38913	41990	35574	47115	58892	51403	70591	60606	46964	60143	56454	47492	63919	66018	51923	61771	57143	56140	55694
POS_B	19787	17130	17486	18023	19075	18474	13704	11907	12224	15242	14550	13657	12581	14332	14640	10803	9082	9315	13560	13888	14407	9646	10487	9713	12967	10853	13621	11655	10629	12263	11538	12208	10264	14975	17494	15661	20552	17408	14083	16632	15802	13355	17814	18475	14759	18545	17601	16945	16866
POS_C	4873	4052	4150	4688	4822	4514	3554	3085	3115	3799	3807	3207	3187	3512	3667	2740	2327	2519	3373	3572	3704	2447	2790	2537	3269	2782	3535	2926	2721	3090	2918	3113	2681	3733	4257	3915	5040	4240	3570	4356	3934	3407	4747	4810	3758	4648	4394	4431	4119
POS_D	1173	1107	1083	1174	1262	1167	898	756	828	943	990	889	844	937	980	708	656	624	851	918	934	644	663	611	884	736	873	679	711	819	783	840	719	1053	1186	1059	1402	1173	935	1208	1036	895	1307	1212	1044	1275	1119	1126	1115
POS_E	201	173	167	217	225	217	126	142	151	137	166	156	138	147	156	115	98	107	132	147	169	122	126	104	129	138	149	123	123	140	142	125	115	162	228	162	218	218	137	185	204	156	197	220	163	208	174	179	173
POS_F	92	67	85	75	94	79	72	65	48	71	63	67	57	65	68	40	41	44	58	52	49	47	55	43	53	51	48	49	58	64	36	60	50	60	76	63	90	70	62	86	50	70	78	87	68	88	68	86	62
[truncated: 16 more columns]

## Sheet: Hp
Probe Name	Norm : Hp : F	Norm : Hp : F	Norm : Hp : F	Norm : Hp : F	Norm : Hp : F	Norm : Hp : F	Norm : Hp : M	Norm : Hp : M	Norm : Hp : M	Prions : Hp : F	Prions : Hp : F	Prions : Hp : F	Prions : Hp : F	Prions : Hp : M	Prions : Hp : M	TBI 7d : Hp	TBI 7d : Hp	TBI 7d : Hp	TBI contra 7d : Hp	TBI contra 7d : Hp	TBI contra 7d : Hp	TBI 60d : Hp	TBI 60d : Hp	TBI 60d : Hp	TBI contra 60d : Hp	TBI contra 60d : Hp	TBI contra 60d : Hp	TBI Ctrl 7d : Hp	TBI Ctrl 7d : Hp	TBI Ctrl 7d : Hp	TBI Ctrl 60d : Hp	TBI Ctrl 60d : Hp	TBI Ctrl 60d : Hp	MCAO 24h : Hp	MCAO 24h : Hp	MCAO 24h : Hp	MCAO 5d : Hp	MCAO 5d : Hp	MCAO 5d : Hp	Sham 24h : Hp	Sham 24h : Hp	Sham 24h : Hp	Sham 5d : Hp	Sham 5d : Hp	Sham 5d : Hp	Aged : Hp : F	Aged : Hp : F	Aged : Hp : F	Aged : Hp : M
A2m	128.45	258.27	111.05	414.35	86.93	159.14	317.34	274.03	238.65	6786.26	4348.2	5759.23	2638.69	5909.87	10138.9	24639.7	6911.52	3586.52	204.85	258.78	307.42	1236.46	324.64	558.63	161.42	82.73	416.8	1645.97	1115.9	3388.35	520.66	112.58	1281.11	409.54	2591.7	3219.63	6800.59	2700.31	788.72	2026.48	872.48	826.63	2949.83	3193.84	1296.79	532.81	623.01	165.53	319.17
AI464131	628.41	684.48	692.69	739.58	765.28	683.84	540.34	592.84	612.08	370.95	345.2	364.4	505.04	386.21	297.72	549.38	679.4	840.71	644.51	566.54	654.5	727.33	748.53	709.62	706.37	660.92	662.79	648.82	655.21	685.67	634.3	658.99	673.71	471.5	651.2	372.37	392.13	261.11	667.91	689.6	842.12	756.84	655.26	610.93	617.12	630.68	649.3	683.75	604.35
Abca1	1231.61	1209.93	1359	1179.55	1234.19	1292.72	1276.22	1292.84	1341.28	8454.34	6161.1	5994.42	3351.5	7541.42	5773.31	10894.5	8115.62	6124.09	1322.57	1535.62	1833.34	2231	1778.5	1484.66	1087.32	1069.97	1631.91	1425.62	1569.43	1824.11	1342.61	1131.64	1360.99	1359.35	1410.38	1300.36	26527.4	41118.5	2202.12	1504.58	1337.74	1507.28	1695.01	1703.91	1536.32	1800.7	1568.48	1148.96	1487.98
Abcd2	1335.67	1134.86	1319.42	1237.47	1140.67	1156.65	1219.62	1117.84	1168.93	2189.35	1872.33	2007.82	1782.03	1898.65	1652.3	1928.81	1824.1	1685.83	1178.81	1318.37	1335.03	1688.67	2012.05	1263.22	1261.65	1195.9	1203.72	1155.19	1195.76	1063.48	1187.99	1254.9	1101.75	1298.14	1067.6	1021.45	3250.45	4878.38	962.57	1091.6	1019.83	1100.04	1179	1164.58	1170.16	1161.32	1324.01	1231.19	1176.2
Ackr4	21.95	26.72	11	23.39	13.17	23.06	42.88	17.64	33.15	46.07	29.72	30.49	30.37	25.44	22.51	306.94	128.7	46.28	10.78	10.65	19.83	20.55	14.01	31.45	10.33	12.87	30.75	146.9	95.21	245.88	101.75	15.53	100.98	16.62	87.54	89.05	226.87	476.37	19.64	272.7	102.7	52.5	198.05	241.03	73.23	33.71	24.53	15.15	23.64
Acot1	639.79	670.48	711.38	689.46	583.51	670	711.87	735.28	817.59	865.56	1163.64	862.36	736.79	967.83	850.19	1854.76	1504.82	1088.63	702.01	714.56	788.37	1298.12	667.96	885.76	737.36	708.72	859.8	871.4	873.27	942.54	810.06	629.87	964.6	810.02	856.54	1125.21	1572.71	2789.47	869.26	1029.7	810.86	808.06	984.05	994.35	856.65	765.51	785.99	733.52	771.32
Acsbg1	1451.92	1370.23	1418.37	1329.91	1380.4	1202.77	1255.64	1347.11	1215.33	2470.6	2384.42	2816.46	2159.22	2851.45	2167.93	2053.01	1826.57	1837.89	1316.58	1190.58	1374.7	1783.54	1702.59	1489.69	1350.76	1251.97	1203.72	1268.7	1271.52	1161.43	1120.6	1248.1	1219.31	1030.66	990.7	849.98	1264.61	453.45	962.57	1192.69	1442.22	1249.87	1092.36	1069.92	1148.81	1233.09	1404.62	1341.54	1260.42
Acsl6	2185.2	2223.92	2251.8	2170.86	2023.18	2153	2123.61	2047.12	2088.16	2194.2	2112.38	2153	2427.72	2116.04	1992.99	2271.57	2354.99	2393.22	2152.76	2101.09	2215.13	2509.28	2668.33	2260.96	2213.38	2063.64	2227.51	2341.54	2336.23	2511.78	2144.73	2173.02	2263.8	1932.1	2163.02	2059.83	837.47	270.03	1947.73	2339.93	2098.59	2234.66	2413.71	2304.5	2417.37	2187.8	2271.23	2184.33	2219.41
Acss1	510.53	538.17	500.28	562.48	540.04	535.08	497.45	477.52	457.41	555.22	560.1	595.23	615.32	585.09	485.97	949.47	882.35	797.74	596.59	549.5	644.58	787.41	646.94	602.67	577.24	464.2	546.63	714.48	698.21	791.61	560.3	493.03	651.11	371.76	468.76	312.03	973.31	1229.15	504.86	729.56	664.41	585.24	673.05	635.59	549.99	441.48	493.33	484.69	453.63
Adhfe1	341.44	329.52	323.26	372.02	338.51	317.13	346.5	339.15	331.45	446.11	322.34	484.9	425.13	534.21	324.32	537.44	574.21	552.03	345.02	356.75	410.3	442.72	435.57	393.81	359	289.55	383.78	379.5	345.01	353.83	313.19	332.89	346.65	204.77	215.16	174.41	239.48	183.42	317.26	368.31	400.07	360.49	362.06	357.17	342.51	318.6	358.38	361.35	311.78
Adora2b	75.6	54.71	62.67	63.49	59.27	66.88	99.49	67.83	77.34	126.08	109.73	137.92	132.65	137.6	81.85	214.98	183.15	111.29	61.1	72.41	73.14	156.53	70.07	84.3	65.86	65.26	88.83	91.26	93.16	156.92	71.36	69.88	100.98	68.01	80.99	97.88	124.64	114.64	61.88	98.74	86.62	103.73	118.36	110.57	105.27	67.42	66.59	69.24	67.97
Adpgk	435.74	487.28	427.71	433.28	450.47	439.36	411.68	406.98	402.16	584.31	544.1	537.16	509.84	570.06	595.44	588.79	493.77	546.52	454.03	417.45	479.72	463.28	474.11	517.11	459.72	456.85	458.94	515.27	451.48	540.74	475.73	461	512.44	522.13	501.49	501.89	1145.57	1252.08	460.66	547.76	573.32	484.71	586.41	509.11	524.06	425.16	437.25	459.8	422.6
Adrb1	532.48	587.79	641.02	552.46	619.07	518.93	504.31	637.6	556.84	787.97	720.13	583.62	535.41	639.44	682.4	449.06	467.78	607.12	589.4	577.19	477.24	657.76	843.12	610.22	654.72	609.44	421.36	454.06	446.36	335.84	506.12	521.18	406.94	451.1	627.47	565.92	428.54	282.77	455.75	436.48	692.09	656.31	482.74	479.67	644.58	551.3	550.28	705.39	558.55
Agl	1054.39	1085.24	1064.33	1178.43	1145.94	1141.65	1101.26	1006.6	1042.97	1461.99	1547.7	1319.67	1329.73	1315.87	1272.73	1802.21	1460.27	1371.8	1063.8	925.42	1116.86	1339.23	1089.52	1160.05	1111.86	1059.86	1133.12	1277.61	1204.97	1358.34	1189.32	1140.37	1163.55	1017.05	1088.87	1000.84	1343.03	1382	919.35	1206.8	1143.06	1142.3	1256.37	1217.08	1138.89	1174.37	1102.32	1086.22	979.67
Agt	235.75	391.86	195.71	217.2	255.53	220.26	229.86	253.68	267.37	145.47	194.32	124.85	166.22	114.47	62.41	332.02	471.49	350.39	352.21	243.87	430.14	453.79	324.64	431.56	297.01	268.41	226.62	242.61	314.3	269.87	212.76	192.17	301.44	249.35	395.95	222.25	88.23	140.11	705.23	296.21	444.72	465.5	235.18	245.01	316.57	201.16	228.7	245.59	202.44
Aifm3	578	625.96	657.51	590.33	725.76	612.34	723.88	716.29	618.71	378.23	489.23	378.92	450.7	301.8	275.21	1060.54	1002.39	875.97	721.18	537.78	598.72	869.63	1089.52	878.21	764.48	691.25	589.9	972.67	813.89	1217.41	743.98	703.63	1014.34	328.69	752.64	449.64	134.44	138.84	593.26	868.27	836.76	818.31	919.07	1014.23	863.51	506.72	533.63	761.65	638.34
Alcam	2139.67	2562.35	2356.26	2151.92	2569.81	2505.87	2394.63	2547.7	2406.35	1830.52	2457.58	1938.13	1913.09	1653.52	1577.61	1873.87	2147.09	2640.03	2788.89	2653.78	2417.19	2926.71	2884.37	2930.32	2678.27	2580.24	2323.17	1964.26	1926.73	1772.14	2360.13	2386.54	2183.91	1573.94	2788.04	2217.31	1392.05	1579.42	2120.6	2206.72	2751.39	2888.41	2296.12	2030.85	2524.17	2408.54	2255.46	3099.61	2466.17
Aldh1l1	940.58	1048.35	1024.75	984.63	960.22	967.52	950.31	934.7	939.12	3093.7	3031.4	3218.61	2411.74	3007.55	2611.96	2260.82	1605.06	1713.38	1133.29	968.01	1105.71	1442.01	1529.76	1238.06	1071.82	951.39	1016.96	1304.32	1237.73	1424.31	1013.56	970.53	1089.7	1010.25	939.98	1276.81	2397.57	1032.99	1318.13	1184.07	1232.36	1021.28	1268.74	1095.37	1053.45	1087.38	1181.18	1066.74	1087.54
Aldoc	10234.2	11950.4	11465.7	9871.88	10490	10318.7	10312.7	9808.25	9227.67	14295	14574	13882	13148.7	14095.4	11956.9	12967.8	15735	17105.1	13059.1	11310.5	12430.5	13673.8	13486.5	12271.1	11547.3	10878.9	10507.8	10293.2	10485.4	9468.39	10045.8	10342	9537.48	10681.3	12940.5	11419.9	5897.3	2774.18	15435.5	12276.4	13389	12522.4	9336.88	9785.17	11765.7	9329.7	11908.2	12488.2	10071.5
Amigo2	1279.57	1521.63	834.53	1486.96	912.8	1521.05	1547.25	1020.17	1140.2	741.91	813.86	850.75	1034.06	948.17	709	1109.51	1280.83	845.12	898.48	1015.93	1099.51	1339.23	415.72	1077.01	1086.03	955.99	1301.66	1394.46	1351.37	1521.26	1236.89	788.07	1617.21	1647.24	1187.04	1178.94	128.84	100.62	1468.41	1668.36	1425.26	1127.58	1308.97	1539.25	1099.22	928.62	1276.69	842.79	1174.72
Apc	7957.1	7799	7851.62	7765.63	7743.68	9314.28	7895.77	7596.98	8202.37	7690.61	9350.24	7240.06	8219.72	6653.38	7955.57	6345.35	7593.39	7426.47	7985.72	8026.31	8561.8	8666.27	7254.12	7773.08	7467.9	7352.82	7825.9	7025.72	7820.54	6919.63	7649.94	7195.52	7596.23	7292.42	7891.25	7200.93	4391.82	4520.47	8462.75	7870.83	7529.03	7688.13	7793.49	6945.32	7380.28	9123.09	8128.94	8005.97	8384.09
Apoe	13511.1	14981	14281.6	14022	13385.1	13177.5	14144.8	14291.8	14358.6	36586.2	38086.8	33588.5	19818.1	39329.4	22920.3	68710.8	63141.7	48559.7	15845.6	15843.9	18386.7	25527.6	20937.9	21540.2	14943.5	13604.4	17998.9	17014	16838.9	17668.4	14891.6	13832	15712.4	11428.6	13255.4	11402.3	122834	217973	18141.5	16620.9	15013.4	15202.7	16922.3	17712.1	16492.2	15071	20325.4	16532.3	15175.3
Appl2	902.37	881.68	942.28	938.96	911.49	952.53	883.41	845.16	826.42	984.36	1040.19	1048.19	1019.67	981.7	691.61	1224.16	1214	1198.81	912.86	908.38	1073.48	1209.58	1189.95	1103.43	964.64	950.47	1069.34	959.32	979.74	1058.48	943.52	947.24	955.56	603.73	814.81	679.99	761.85	1020.26	778.9	912.15	878.73	987.99	1065.28	1032.53	982.51	1014.52	998.04	994.25	978.19
Aqp4	3361.53	2946.57	3055.55	3420.58	2780.56	3541.43	2883.51	2851.58	3038.33	13793.1	14260.8	11525.7	10065.7	11315.6	10646.3	13430	9937.24	7146.6	3154.27	4164.9	5048.82	6005.2	3775.37	4451.46	2924.92	2613.34	4101.99	2993.69	3445.99	3573.26	2784.32	2628.2	2806.38	3157.7	2426.44	3881.95	4314.79	2468.49	2228.64	2622.04	2418.29	2950.52	4169.06	3195.43	3048.23	4486.52	4364.58	3657.86	3292.17
Aqp9	14.63	22.9	12.09	10.02	15.81	8.07	15.44	12.21	13.26	38.79	32.01	18.87	20.78	25.44	19.44	25.08	19.8	20.94	8.39	14.91	22.31	23.72	11.68	15.1	15.5	9.19	15.94	8.9	12.29	12.99	14.54	10.68	9.04	9.07	9	11.04	14	11.46	5.89	10.19	7.14	10.89	13.93	7.95	16.78	14.14	12.27	16.23	20.69
Arc	1245.43	1077.61	1109.41	1122.74	1098.53	950.22	674.13	857.37	835.26	688.57	562.39	814.45	1037.25	922.73	735.6	880.2	775.92	1152.54	1330.95	1693.22	1120.58	947.11	1637.2	764.98	1198.38	1074.57	1087.56	1305.43	1407.68	1518.26	1328.07	1580.99	1575.01	1117.55	894.99	440.08	271.69	229.27	1400.64	1216.2	1456.51	1374.73	859.5	904.46	1099.99	772.04	1313.49	1031.04	880.67
Arntl	714.58	725.19	949.98	844.28	712.59	784.17	747.89	968.62	936.91	841.31	756.71	625.72	680.85	674.13	680.36	638.95	664.55	677.64	779.88	925.42	806.97	945.53	931.87	734.78	962.06	899.91	879.16	752.32	717.66	608.7	858.95	951.12	773.19	548.57	676.56	482.76	422.94	401.22	566.74	757.77	735.85	696.01	838.61	915.6	900.89	864.46	802.64	707.55	781.67
Asrgl1	3942.78	4005.1	4272.71	3929.6	3922.55	3957.73	4170.02	3940.93	4021.64	4330.21	4073.87	4676.2	4636.48	4811.38	3368.02	5088.94	5499.51	5194.12	4203.7	4207.5	4737.69	5466.03	4655.86	4528.21	4122	3850.6	4174.88	3762.7	4123.73	3741.18	3923.42	3764.69	3953.35	2718.69	2951.65	2312.24	2572.63	1562.87	3532.04	3338.28	3628.33	3751.54	3824.8	3388.74	3714.93	3900.42	4298.86	4441.15	4023.6
Atp13A4	219.5	263.36	202.31	219.42	238.41	274.46	271.03	240.12	212.13	637.65	733.85	556.03	417.14	624.4	630.23	435.92	476.44	434.13	303.09	228.96	260.31	430.07	314.13	303.22	333.17	243.59	245.98	262.64	251.85	276.87	245.79	245.54	310.48	269	294.51	355.45	155.45	33.12	210.19	224.12	226.83	266.37	244.47	242.62	240.29	262.06	219.06	256.41	192.09
Atp1A2	930.01	840.97	949.98	989.08	870.65	968.68	847.38	933.34	738.04	2822.15	2030.08	2331.57	1817.19	2368.11	2348	2002.85	1384.78	1238.48	1075.78	1035.1	1027.61	1124.2	1562.46	1075.75	1017.59	955.07	1063.65	1120.69	1099.52	1341.35	944.85	949.18	910.34	1323.83	1374.38	1577.07	1396.25	605.02	996.95	1273.41	1216.29	1275.49	1230.84	1275.95	1242.63	1076.5	1168.04	1021.3	922.04
Atp1B2	9818.75	9718.85	9478.9	9905.3	9477.08	9738.65	8923.26	8656.49	8558.13	30185.4	24374.6	25551.4	21320.5	25867.7	22198	15736.2	12739	11969.4	9870.13	11010.2	11080.6	12715.6	12728.6	10619.1	9546.98	8988.11	10266.4	9337.21	9464.71	10164	8897.4	8493.12	8450.8	11493.6	10956.6	10341.1	16383.9	7704.79	10398.7	10565.8	11294	10866.6	10589.4	10384.2	10407.9	11446.8	11046	9827.87	10102.6
Bcan	3181.05	3216.29	3041.25	3168.85	3137.51	3004.05	3055.04	2833.95	2910.16	2987.02	2430.15	3143.12	3674.34	3214.53	1915.23	3305.84	3706.35	3612.97	3215.37	3180.92	3762.13	3476.94	3386.5	3005.81	3245.17	2911.16	3290.02	2840.11	2967.89	2855.61	2822.64	2973.71	2729.52	2717.94	2349.54	1681.57	1169.38	941.29	2876.9	2759.18	3008.58	2891.61	2910.38	2753.94	2927.7	3374.13	2980.11	2981.68	3401.51
Bdnf	1498.26	1134.86	1326.01	1719.76	1131.45	1363.07	1233.34	1263	1299.3	1454.72	1239.08	1596.96	1671.75	1665.08	1521.34	718.97	897.2	771.3	1271.05	1494.08	1405.69	1087.83	672.63	932.32	1645.19	1614.15	1516.89	1566.96	1436.34	1182.42	1524.97	1384.95	1249.46	1649.5	1372.75	1545.42	190.46	86.61	1327.95	1645.63	1419.01	1205.05	1517.85	1739.71	1534.79	1540.81	1342.41	1000.75	1222
Bmpr1a	2771.33	2601.79	2780.67	2776.78	2669.92	2724.98	2772.01	2665.73	2885.86	3294.94	3095.41	3069.08	3119.76	3078.08	2888.19	4287.56	3415.54	3241.64	2648.73	2859.31	2842.36	3103.79	2914.73	2676.16	2465.2	2391.8	2745.67	2958.08	2913.63	3171.46	2833.21	2404.98	2798.85	2534.32	2781.49	2588.95	4368.01	3594.46	2767.88	2965.27	2686.2	2715.53	3143.24	3088.05	2773.61	3052.27	2838.16	2508.9	2779.43
Bmpr1b	769.86	798.98	841.13	827.58	842.99	787.63	717.02	767.84	651.86	1285	1234.51	1093.19	1206.67	1160.93	777.55	1219.39	1361.27	1397.15	862.54	829.57	978.03	1225.39	1164.26	1021.65	781.27	691.25	854.11	698.9	753.49	730.64	794.2	759.93	764.14	700.45	840.99	674.83	457.95	291.68	781.84	713.11	880.52	816.39	767.44	721.5	771.21	923.18	912.17	939.08	823.04
C3	117.88	106.87	60.47	200.49	75.08	175.28	126.94	107.17	141.42	2904.59	2880.51	2094.93	501.85	3527.89	1508.04	3484.99	1325.38	758.07	59.9	132.05	50.82	856.98	162.32	470.56	69.73	41.36	334.81	110.18	62.45	158.92	83.25	36.88	61.79	205.53	212.7	262.72	1578.31	1357.8	403.69	176.32	131.27	86.44	225.12	217.17	106.79	471.92	503.84	188.25	215.73
C4a	972.28	1049.62	779.55	1096.01	1275.03	1582.17	1027.5	969.97	1042.97	14838.1	15152.4	13116.9	10283	13481.4	10648.4	9469.66	7727.04	5955.5	1203.97	1474.92	1673.44	5902.43	3790.55	3636.16	1203.54	706.88	2488.3	556.45	676.71	733.64	746.63	650.26	657.13	2118.74	1434.92	2186.4	5283.9	6307.51	2413.3	883.94	1072.51	1012.96	1255.59	967.3	943.61	9195.95	8575.82	3595.11	4627.95
CD44	15.45	21.63	13.19	7.8	25.03	25.37	12.01	9.5	13.26	99.41	128.02	85.66	52.74	62.44	76.73	77.63	66.83	51.79	27.55	22.36	27.27	34.79	52.55	50.33	19.37	14.71	21.64	23.37	15.36	26.99	10.57	15.53	19.59	30.22	37.63	41.95	131.64	146.48	14.73	21.16	39.29	30.09	33.27	23.86	23.65	25.01	32.42	29.21	31.03
CD68	285.34	302.8	314.46	304.08	297.68	287.14	298.47	240.12	291.68	2647.59	2597.03	2190.74	1107.58	2291.8	1702.43	3721.46	2531.95	1911.71	360.59	462.18	520.62	907.58	697.15	532.21	365.45	263.82	417.94	299.37	275.39	283.86	296.01	296.01	272.8	433.72	314.14	542.37	58313.4	75561.5	386.99	260.95	329.52	318.23	364.38	353.99	347.85	538.25	802.64	514.98	401.92
Cbs	460.13	566.16	498.08	605.92	475.5	520.09	464.86	482.95	455.2	727.36	569.24	660.56	647.29	523.81	585.21	625.82	741.27	716.2	621.75	572.93	666.9	842.75	743.86	583.8	565.61	511.09	588.76	513.05	568.19	524.74	518.01	507.59	515.46	783.57	677.37	771.97	523.77	207.62	895.78	645.72	637.61	582.68	561.65	549.68	611.78	603.49	600.23	544.19	568.89
Ccl2	12.19	13.99	15.39	21.16	17.12	17.3	17.15	13.57	28.73	436.42	482.37	707.02	148.64	805.94	856.33	322.46	111.38	185.11	23.96	28.75	39.67	41.11	35.03	47.81	25.83	11.95	33.03	32.27	22.52	26.99	34.36	25.23	21.1	64.23	90.81	277.44	3383.49	2479.95	14.73	12.54	24.11	16.65	35.59	34.21	29.75	92.43	98.14	45.44	33.99
Cd109	474.76	335.88	240.79	550.23	316.12	577.75	499.17	305.24	503.81	1394.1	1726.02	1157.07	709.62	1160.93	957.61	1043.82	710.33	394.46	209.65	374.85	410.3	524.94	147.14	395.07	260.85	341.95	555.74	391.74	471.96	466.77	297.33	245.54	438.59	283.35	146.44	214.89	1173.58	643.23	486.2	467.83	350.96	294.54	517.55	486.04	283.77	552.39	542.4	212.05	477.28
Cd14	52.03	45.8	42.88	66.83	47.42	50.74	37.74	48.84	75.13	332.16	315.48	277.29	151.83	312.2	304.88	254.39	223.99	213.76	49.12	94.78	96.69	110.68	93.42	78.01	50.36	59.75	74.02	52.31	52.21	47.98	34.36	41.73	43.71	58.94	58.9	101.56	1004.12	1055.92	55	51.72	100.02	61.47	60.34	53.3	75.52	96.78	109.53	74.65	85.7
Cdh10	1345.42	1458.02	1437.06	1560.48	1377.77	1359.61	1783.97	1699.82	1739.03	1534.73	1634.58	1480.82	1599.83	1460.41	1456.88	1402.12	1530.81	1452.24	1416.01	1888.1	1622.61	2147.2	1811.19	1582.8	1841.47	1637.13	1646.72	1789.54	1858.13	1596.22	1676.94	1648.93	1422.79	1579.99	1650.9	1660.96	396.33	356.64	1230.71	1799.23	1636.01	1464.37	1689.6	1347.54	1533.27	1465.78	1639.46	1639.06	1579.59
Cdh20	149.58	145.04	172.62	161.51	127.77	137.23	152.67	116.67	139.21	167.29	166.89	156.79	115.07	164.2	137.09	167.2	198	245.71	140.16	136.31	132.64	251.4	437.91	211.38	148.51	116.74	148.05	110.18	147.42	144.93	140.07	135.87	123.59	132.23	116.17	115.54	141.45	169.41	96.26	152.03	140.2	154.31	174.84	161.48	157.14	155.49	199.78	179.59	155.15
Cdkn2a	13.82	10.18	15.39	10.02	13.17	6.92	12.01	9.5	11.05	19.4	22.86	20.33	9.59	19.66	10.23	16.72	12.38	9.92	7.19	9.58	11.16	9.49	5.84	10.07	3.87	11.95	12.53	7.79	8.19	7	3.96	5.82	7.54	6.8	9	7.36	99.43	113.36	1.96	7.05	8.04	7.68	8.51	11.93	12.97	16.31	15.77	20.56	20.69
Celsr1	116.25	133.59	111.05	133.66	126.45	145.3	133.8	130.23	134.79	160.02	157.74	148.08	135.85	163.04	117.66	320.07	287.1	214.86	110.21	151.22	131.4	200.81	168.16	166.08	144.63	99.28	200.43	170.27	210.9	185.91	122.9	102.88	123.59	108.05	115.35	89.78	207.27	138.84	137.51	163.78	160.74	144.71	222.8	187.73	143.41	178.33	139.32	127.66	121.17
Chi3L1	178.03	260.81	214.4	231.68	247.63	264.08	221.28	257.75	223.18	1609.89	941.88	2012.18	1379.28	2531.15	2537.27	2635.83	1028.37	718.41	253.97	288.59	309.9	360.5	300.11	279.32	207.91	220.61	261.93	196.98	194.52	222.89	208.79	210.61	233.61	315.09	260.97	616.7	452.35	131.19	166.98	239.01	218.79	222.19	276.96	256.14	234.95	331.65	348.75	384.07	263.02
Chrdl1	51.22	62.34	52.78	51.24	51.37	28.83	25.73	40.7	30.94	240.03	150.88	265.68	115.07	218.54	185.18	297.38	100.24	169.68	51.51	29.82	54.54	118.59	95.76	72.97	18.08	34.01	43.27	31.16	39.93	23.99	43.61	49.5	42.2	23.42	31.91	41.21	243.68	84.07	33.4	39.18	41.97	48.66	51.06	28.64	25.94	65.24	44.69	56.26	85.7
Cldn10	2926.6	3145.05	3167.7	2836.93	2839.83	2572.76	2857.78	3147.32	2874.81	2431.8	2020.93	2815.01	2677.04	3186.78	1731.07	2904.55	3597.45	3625.09	2893.11	3105.31	2955.17	4237.48	3806.9	3144.21	3159.94	2688.71	3047.45	2659.82	2725.26	2437.81	2802.82	2769.9	2648.13	2191.28	2315.18	1694.08	801.06	253.47	2537.06	2834.41	3013.93	3003.02	2865.51	2763.49	2990.25	2834.79	3370.92	3175.34	2973
Cldn11	3381.04	3405.86	3327.12	4522.15	2634.35	3942.74	4549.11	3346.74	4317.74	9729.64	8255.19	9147.7	7778.61	8519.65	7010.23	12149.7	10661.2	7349.34	4091.09	6137.14	6095.03	6528.56	5651.96	5034	3622.25	3198.88	7082.26	7808.08	8409.21	9681.28	4137.5	3557	4613.5	5667.09	2756.95	4116.71	14230	22147.6	7124	5860.8	4055.19	3930.18	6175.07	5190.49	3771.38	8651.17	8178.01	3644.88	5514.53
Cldn12	735.71	655.22	676.2	728.45	687.57	666.54	638.11	636.25	645.23	615.83	539.52	650.4	620.12	630.19	653.76	733.3	644.74	688.66	634.93	635.76	547.9	585.02	894.5	625.32	693.46	652.64	657.09	668.85	703.33	710.65	648.84	694.9	599.86	613.56	625.02	568.86	369.72	310.79	612.9	707.62	696.55	722.9	721.02	763.66	690.35	718.76	651.93	615.59	690.06
Cldn2	21.14	103.05	32.99	76.85	14.49	33.44	295.04	341.86	190.03	31.52	34.29	24.68	30.37	31.22	19.44	2167.67	1160.79	444.05	28.75	27.69	39.67	26.88	12.85	122.04	23.24	18.38	35.3	1415.6	1255.14	2331.86	481.01	17.47	1210.27	21.91	436.86	303.93	28.01	66.23	227.87	1189.56	459.01	491.75	1489.23	1477.2	712.47	32.62	33.3	21.64	22.16
Clu	45555	45418.7	46442.3	47324.4	41614.9	42752.1	46564.9	46873.4	44244.6	98295.3	100775	103630	81733.8	108029	98536.1	126706	128485	99273.4	49204.5	55676.2	67036.6	83204.8	68111.9	60428.2	45131.5	39908.8	49583.8	59702.5	59424.4	70654.6	47036.1	39841.3	51577.5	44300.8	45305.6	46693.8	37197.4	15278.4	69717.6	58343.9	50651.1	48013.8	60471.9	59180.4	49325.4	48408.9	56978.8	48375.5	43498.6
Cp	425.98	423.67	405.72	425.48	413.59	392.08	456.28	541.29	587.78	1675.35	2153.53	1624.55	704.82	2178.48	1535.66	2472.21	1196.68	1031.33	498.36	505.84	389.23	841.17	678.47	676.9	356.41	318.97	499.94	813.53	633.71	1035.5	520.66	405.68	470.24	473.77	617.65	832.32	6136.78	8540.36	832.92	677.06	763.53	589.08	913.65	797.86	814.69	540.43	573.94	431.67	412.26
Crot	915.38	1089.06	1132.5	1093.78	1041.89	922.55	952.02	984.89	941.33	1314.1	1362.53	1369.03	1192.28	1322.81	1348.44	1427.2	1381.07	1247.29	914.06	969.08	948.28	991.38	917.86	883.25	1015	889.8	929.27	893.66	885.56	928.55	921.06	875.42	1044.48	793.39	1002.97	1080.32	2222.52	2003.58	980.25	977.98	1051.08	1002.08	1066.05	978.44	987.09	912.31	1019.07	1037.53	879.19
Csf1	963.34	900.77	838.93	873.24	717.86	960.6	890.27	841.09	928.07	2734.87	2841.65	2350.44	1922.68	2550.81	3054.96	2442.36	1864.93	1573.44	867.34	917.96	968.11	1445.17	969.24	1172.63	774.81	837.41	1121.73	849.14	898.87	995.52	825.91	765.75	771.68	1192.36	885.99	1259.89	4873.57	4468.24	947.84	858.86	891.23	911.79	1088.49	933.1	864.27	1622.37	1483.48	957.47	1151.08
Cspg5	8590.39	8769.74	9043.49	7737.78	8668.34	7947.76	8235.41	8603.58	7988.03	10345.5	11647.8	9754.55	9258.58	9146.37	7831.78	8811.59	11435.9	13364.4	9157.34	8835.65	9120.85	10761.3	14041.1	10972.6	8901.3	8291.34	8129.96	7533.2	7742.73	7200.49	7766.23	8299.98	7474.14	6323.72	8187.4	6518	5110.25	2873.53	5246.99	7352.06	8801.58	8733.74	7672.04	7047.14	8472.63	9181.81	9010.44	11075.3	8477.19
Cth	115.44	142.49	135.24	105.81	117.23	100.33	145.8	141.09	101.65	126.08	137.17	168.41	121.47	173.45	198.48	266.33	231.42	232.49	177.3	125.66	142.55	147.05	143.63	144.69	138.17	121.34	110.46	181.4	161.75	227.89	150.65	131.02	153.73	71.03	150.53	105.24	156.85	53.5	148.31	163.78	159.85	161.36	184.12	158.3	143.41	80.47	108.65	130.91	70.93
Cxcl10	36.58	44.53	32.99	27.85	23.71	24.22	24.01	28.49	26.52	1035.27	973.89	1460.5	560.98	1214.12	1637.97	428.76	478.92	582.88	28.75	31.95	45.86	69.57	24.52	39	52.95	13.79	37.58	30.05	47.09	48.98	30.39	18.44	39.19	74.05	36	167.79	354.31	166.86	17.68	26.64	45.54	30.73	119.91	64.43	35.85	123.96	128.81	68.16	48.76
Cyp19a1	8.94	6.36	9.9	6.68	2.63	8.07	13.72	14.92	13.26	21.82	11.43	10.16	12.79	3.47	5.12	10.75	11.14	6.61	3.59	4.26	7.44	12.65	9.34	15.1	6.46	4.6	13.67	4.45	5.12	10.99	10.57	6.79	12.06	6.8	11.45	13.25	7	1.27	1	9.4	1.79	10.89	9.28	11.14	5.34	8.7	8.76	7.57	16.25
Cyp4F14	150.39	129.77	153.93	174.87	151.48	161.45	125.22	132.95	139.21	303.07	301.77	377.46	324.44	435.93	315.11	352.32	322.99	260.04	156.94	150.15	171.06	208.71	203.19	166.08	142.05	163.62	163.99	129.1	137.18	121.94	144.04	182.46	119.07	119.39	127.62	103.03	170.86	99.35	176.8	181.02	168.78	160.08	144.67	145.57	142.65	180.5	219.94	172.02	161.06
Cyp4f15	152.83	188.3	174.82	177.1	229.19	160.29	186.97	143.8	174.57	70.31	64.01	123.4	134.25	90.19	53.2	127.79	175.73	233.59	244.39	166.13	177.26	166.02	193.85	195.02	171.75	231.64	193.6	184.74	151.52	139.93	171.79	172.75	141.68	182.86	254.42	154.54	25.21	19.11	343.77	242.14	288.44	228.59	136.93	141.6	205.2	164.19	179.63	196.9	180.27
Cyp7B1	1763.28	1501.28	1493.14	1764.31	1572.71	1830.11	1591.85	1490.91	1553.41	1542	1325.95	1639.07	1770.84	1770.3	1280.91	1471.39	1605.06	1217.55	1417.21	1621.87	1694.51	1228.55	900.34	1285.87	1437.28	1609.55	1625.08	1486.83	1526.43	1499.27	1540.82	1477.15	1523.77	1299.65	1316.3	1189.24	680.62	441.98	1613.78	1548.46	1451.15	1466.94	1712.8	1642.66	1497.41	1425.55	1482.61	1205.22	1381.59
DMD	509.72	529.26	608.03	641.57	616.44	621.57	518.04	542.64	543.58	746.76	756.71	643.14	632.9	727.32	617.95	658.06	595.24	678.74	525.91	531.4	525.58	777.92	606.07	596.38	659.88	636.1	595.6	504.14	514.95	467.77	535.19	588.14	494.36	490.39	431.13	376.05	606.4	450.9	524.5	557.95	632.26	625.58	606.52	560.02	628.56	658.95	577.45	604.78	604.35
Daam2	1650.28	1754.46	1804.3	2173.08	1707.06	1999.62	1675.9	1579.09	1562.25	3234.32	2777.64	3077.79	2969.52	3122.02	2171	2244.1	2121.1	1984.43	1426.79	1472.79	1741.61	2332.19	2068.1	1662.06	1527.67	1380.67	2077.19	1625.94	1739.38	1915.07	1544.79	1450.94	1498.14	1806.67	1392.38	1162.75	1610.52	1503	2628.4	1957.52	2007.5	1676.96	1858.25	1796.98	1530.98	2253.05	2078.46	1520.05	1954.91
Dag1	498.34	461.83	546.46	520.16	545.31	586.97	418.55	442.25	444.15	741.91	795.57	685.24	642.49	685.69	683.43	896.92	766.02	665.52	547.48	516.49	547.9	586.61	530.16	520.89	535.91	492.7	488.55	531.96	574.33	574.72	564.26	475.56	571.22	466.21	539.12	462.15	635.81	839.39	455.75	613.59	536.7	593.56	627.41	649.11	555.33	507.81	489.82	505.24	545.25
Ddo	316.24	304.07	273.78	348.63	262.12	337.88	325.92	272.68	262.95	353.98	310.91	361.49	393.17	504.15	329.44	621.04	462.83	319.54	203.66	235.35	268.99	461.7	266.25	332.16	250.52	259.22	346.2	357.24	374.7	457.78	285.44	244.57	330.07	374.03	198.79	202.38	205.87	142.66	271.09	368.31	291.12	267.65	445.61	383.42	338.69	361.01	337.35	251	279.27
Dio2	1024.31	1036.9	1308.42	1070.39	1140.67	959.45	852.53	1094.78	914.81	1006.18	809.29	1056.9	1046.84	1160.93	526.89	871.84	1152.13	1176.78	1212.35	1103.26	1206.11	706.77	978.58	895.83	1025.34	1090.19	985.07	820.21	868.15	842.59	944.85	1057.88	984.19	995.14	1111.78	919.16	2359.76	2151.33	882.03	857.3	1054.65	1055.22	954.65	853.55	1012.26	1147.18	1081.29	1142.47	879.19
Dmp1	37.4	44.53	50.58	52.35	50.05	47.28	37.74	40.7	24.31	48.49	57.15	47.91	41.55	33.53	36.83	22.69	37.13	35.26	41.93	28.75	33.47	44.27	73.57	54.1	41.32	45.96	33.03	34.5	37.88	30.98	35.68	45.61	36.17	87.65	40.09	58.87	19.61	10.19	52.06	28.21	54.47	33.94	27.85	42.16	37.38	44.58	36.8	47.6	42.85
Dtna	6129.6	5746.83	5945.06	6018.03	5508.43	6071.52	5710.41	5202.58	5411.53	6968.1	5541.56	6533.04	7134.52	7085.83	5717.04	6309.52	6949.88	6598.98	5643.67	5607.87	6307	6770.48	6244.01	5694.55	5715.53	5621.94	6532.21	6155.43	6091.4	6121.02	5831.61	5511.64	5564.54	5741.14	5179.3	4448.6	2771.49	1630.37	5691.93	6018.31	5480.45	5661.57	5966.19	6025.75	5812.68	6594.94	6011.05	5132.47	5906.1
Ednrb	506.46	562.34	517.87	522.39	528.19	619.26	519.75	491.09	481.71	1015.88	946.45	934.95	741.58	988.64	806.2	1552.6	1445.42	1067.69	582.22	646.41	666.9	896.51	740.36	738.56	526.87	520.28	670.76	683.32	706.4	799.61	556.34	514.38	640.55	575.02	589.84	785.96	834.67	495.48	412.53	597.13	437.58	621.73	688.53	583.88	553.81	630.68	589.71	611.27	537.86
Efna4	31.7	49.62	41.78	42.33	36.88	43.82	34.31	37.98	44.19	58.19	73.16	66.78	43.15	50.88	53.2	106.29	69.3	65.01	43.13	47.92	40.91	53.76	37.37	40.26	30.99	42.28	38.72	42.29	40.95	70.97	29.07	33	48.23	21.16	40.9	39.74	107.83	143.93	45.18	40.75	35.72	38.42	55.7	56.48	41.96	18.49	22.78	50.85	29.55
Egfr	129.26	153.94	148.43	158.16	150.16	155.68	133.8	128.88	119.32	317.61	329.2	309.23	314.85	296.01	286.47	324.85	266.07	291.99	214.44	168.26	199.57	294.09	293.11	220.18	202.74	150.75	176.52	182.52	174.04	205.9	162.54	146.55	137.15	148.86	206.16	179.56	257.68	243.28	140.46	192.77	200.04	218.34	191.09	171.82	175.45	146.8	130.56	195.82	184.7
Elovl2	191.04	188.3	202.31	184.9	180.45	209.88	132.08	156.01	163.52	210.93	194.32	161.15	183.8	201.2	174.95	176.76	193.05	188.42	174.9	170.39	194.61	173.93	202.02	164.82	169.17	193.04	170.82	117.97	165.85	112.94	165.18	144.61	143.18	187.39	179.98	183.24	77.02	43.31	125.72	177.1	169.67	208.74	170.2	130.46	170.11	201.16	179.63	187.17	158.11
Emp1	71.54	50.89	57.17	51.24	67.18	79.57	82.34	80.04	77.34	746.76	1047.04	490.7	163.02	448.65	865.54	600.74	275.97	239.1	56.3	88.39	80.57	132.82	77.07	99.4	80.06	61.59	87.69	156.92	103.4	154.92	89.86	70.85	107.01	73.29	80.17	250.95	3659.38	4370.17	83.49	112.84	95.55	98.61	167.1	116.14	106.79	120.7	107.78	62.75	79.79
Entpd2	156.9	193.38	162.73	180.44	181.77	224.87	162.96	141.09	156.89	501.88	461.8	473.28	335.63	358.45	328.41	582.82	539.56	422.01	222.82	201.27	251.64	339.95	318.8	299.45	192.41	217.85	209.54	171.39	201.68	192.91	155.93	211.58	155.24	190.41	195.52	150.86	330.51	115.91	192.51	203.75	183.96	220.9	174.07	192.51	198.33	201.16	192.77	194.74	178.79
Ephb3	351.19	338.42	399.12	339.72	497.89	327.5	396.25	389.35	397.74	283.67	342.92	317.94	378.78	246.29	284.42	266.33	274.73	330.56	382.15	430.23	327.25	398.45	407.55	329.64	504.92	411.81	307.48	327.19	354.22	284.86	430.8	430.92	363.23	266.73	398.41	292.16	196.06	150.3	284.84	309.54	400.07	445.65	320.28	341.26	424.13	397.98	384.67	429.51	388.62
Ephx2	471.51	487.28	567.35	483.4	538.73	538.54	445.99	541.29	492.76	528.55	544.1	692.5	706.42	649.84	508.48	839.6	696.72	647.89	434.87	455.79	462.36	643.53	618.91	527.18	563.03	440.31	435.03	517.5	508.81	579.72	518.01	524.09	566.7	439.01	409.04	443.76	326.31	168.13	315.29	550.11	562.6	526.33	592.6	547.29	543.89	437.13	565.18	651.3	471.37
Ezr	710.51	858.78	826.83	1019.16	862.75	800.31	928.01	1005.24	824.21	2225.72	2142.1	2199.46	1479.97	2233.98	3114.29	4270.84	2315.39	1483.09	764.31	745.44	826.8	1165.31	915.52	966.29	878.12	747.32	857.52	2315.94	1851.99	3091.49	1107.39	724.99	1767.93	963.41	1198.5	1589.58	3866.65	1606.17	1376.08	1921.47	1318.99	1144.86	2158.41	2291.77	1434.86	810.1	885.01	693.49	818.61
F3	1718.56	1791.35	1676.76	1491.42	1647.79	1553.34	1567.83	1539.75	1659.48	2890.04	2665.62	3339.11	2438.91	3320.91	2594.56	2880.67	2707.68	2440.6	1784.99	1616.55	2065.14	2183.57	2361.21	2037	1553.5	1652.75	1794.76	1700.51	1621.64	1699.17	1526.29	1479.09	1666.95	1535.4	1470.92	1995.8	6435.08	6089.7	1997.82	1564.14	1636.01	1651.34	1725.96	1714.25	1630.91	1620.19	1761.25	1646.63	1852.95
Fabp7	1748.64	1826.98	2323.27	2281.13	1605.64	1868.16	2075.58	2584.33	2494.74	5862.51	7276.73	5541.47	2645.08	4014.69	5310.88	12906.9	6441.26	6279.45	3075.21	3593.04	3521.65	3971.84	1804.19	3120.3	2386.42	1926.68	2371	2971.43	2916.71	2987.54	2098.48	2062.38	2248.72	1253.56	2863.3	1925.89	18172.3	7373.62	819.17	1760.04	1744.06	2118.12	2364.2	2586.1	2511.2	1658.25	2288.76	2702.56	1430.35
Fads2	2579.47	2810.44	2724.59	2967.25	3028.19	3135.51	2792.59	2709.14	2636.16	3217.35	3198.28	2957.29	3134.14	2889.6	2312.19	6309.52	5482.19	4752.28	3135.11	3068.04	3278.7	3410.54	3004.64	3534.25	2887.47	2870.72	3001.9	3326.45	3360	3513.29	2831.89	2623.34	2999.3	2071.89	2788.04	1954.59	2700.07	1733.55	2587.15	3274.81	3005.9	3405.14	3572.6	3257.48	3156.55	2714.09	2753.17	2876.74	2551.87
Fbln5	24.39	36.9	35.18	42.33	26.34	32.29	37.74	42.05	44.19	220.63	258.33	267.13	118.27	309.89	199.5	409.65	136.13	142.14	39.53	41.53	29.75	77.48	94.59	55.36	41.32	30.33	22.78	75.68	53.24	113.94	35.68	37.85	51.24	40.8	70.36	125.84	281.49	207.62	105.1	59.56	70.55	49.3	94.38	102.62	61.79	32.62	43.81	46.52	38.42
Fdft1	1813.68	1853.69	1820.79	1814.43	1849.32	2007.7	1840.57	1836.84	1853.93	1188.02	2000.36	1533.09	1767.65	1282.34	1705.5	1337.62	1155.84	1609.8	1864.05	1763.51	1594.1	2077.63	2034.24	2303.74	2121.7	1825.57	1914.34	2105.6	1969.72	2074.99	1811.72	1689.69	2018.12	1683.5	1997.76	2485.92	742.24	731.12	1262.14	2262.35	2101.27	1978.54	2333.25	2066.65	2053.51	1960.54	2272.98	2335.8	1839.65
Fgf1	771.48	801.53	767.46	1012.47	738.94	884.49	768.48	704.08	682.79	710.39	694.98	765.09	843.87	722.69	492.11	949.47	946.7	838.51	763.11	732.67	842.92	1171.63	1024.12	931.06	831.63	794.2	995.32	834.67	837.44	948.54	890.67	756.04	824.43	808.51	720.73	525.44	780.05	853.4	857.47	952.12	922.49	918.84	890.44	824.12	775.02	857.94	863.1	765.98	703.35
Fgf2	31.7	34.35	28.59	35.64	30.3	28.83	32.59	23.06	22.1	123.65	105.16	63.88	38.36	95.97	93.1	78.82	38.36	40.77	15.57	25.56	26.03	18.97	26.86	26.42	21.95	21.14	35.3	42.29	32.76	44.98	26.43	17.47	33.16	54.4	22.09	41.21	138.64	92.98	19.64	33.7	29.47	22.41	45.64	35.8	24.41	32.62	35.93	31.37	31.03
Fgfr1	1169.83	1236.64	1267.74	1396.74	1206.53	1391.9	1300.24	1239.94	1206.49	2305.73	2645.04	2189.29	1885.92	2289.48	2343.91	1945.53	1821.62	1462.16	1389.65	1406.76	1566.83	1737.68	936.54	1402.88	1374	1319.08	1448.57	1470.14	1485.48	1578.23	1621.43	1331.57	1694.08	1311.74	1393.2	1566.03	1572.71	1006.25	1434.03	1538.27	1338.63	1327.35	1554.21	1408.79	1315.1	1237.44	1281.07	1048.35	1284.06
Fgfr3	2024.23	2427.49	2236.41	1822.23	2273.45	2114.94	2135.61	2098.67	2013.03	3016.11	2960.53	3204.09	2959.93	2732.35	2709.15	2105.56	2471.32	2896.77	2393.56	2007.38	2211.42	2675.3	3095.73	2644.71	2119.11	2172.11	2051	1770.62	1980.98	1678.18	2050.91	2149.73	1987.98	2850.93	3115.27	3465.42	2060.06	820.28	2807.17	2104.84	2566.53	2601.55	1815.7	1781.87	2367.79	2102.99	2255.46	2575.97	2192.81
Fkbp5	755.23	718.83	700.39	780.8	828.5	821.07	648.4	701.36	559.05	804.94	779.57	782.51	799.12	933.14	773.46	480.11	735.08	805.45	878.12	659.19	844.16	624.55	401.71	630.35	671.5	740.89	620.65	642.14	623.47	526.74	672.62	629.87	706.87	845.53	861.44	775.65	1186.18	1182.02	1398.67	688.81	835.86	695.37	539.99	602.97	671.28	635.03	741.3	617.76	735.86
Fmo1	257.7	277.35	233.1	257.29	208.11	241.02	255.59	222.48	269.58	184.26	196.61	255.51	244.53	250.92	177	697.48	487.58	365.81	213.24	238.54	264.03	238.75	296.61	262.96	200.16	161.78	316.59	445.16	326.58	557.73	191.61	213.52	239.64	119.39	152.16	124.37	673.62	538.79	278.95	315.8	249.15	226.67	362.83	358.76	247.15	221.82	218.19	173.1	212.78
Foxj1	96.74	138.68	118.75	210.51	111.96	199.5	231.57	184.5	254.11	315.19	336.06	294.71	230.15	364.24	328.41	1004.41	618.76	279.87	125.79	200.21	185.94	439.56	127.29	264.22	139.47	171.89	285.84	510.82	396.2	735.64	270.9	123.26	369.26	184.37	190.61	144.98	557.38	662.34	286.81	450.59	270.58	229.87	498.21	447.06	268.51	207.69	212.93	100.62	152.2
Frem2	80.48	77.61	92.36	85.76	69.81	80.72	113.21	78.68	75.13	223.06	217.18	162.6	135.85	165.35	122.77	278.27	167.06	154.26	71.88	91.58	86.77	164.44	115.61	103.17	92.98	77.21	88.83	120.19	123.88	174.91	93.82	93.17	105.5	68.76	101.44	65.5	93.83	82.79	102.15	109.71	87.52	103.73	133.06	100.23	93.06	90.25	87.62	104.94	88.66
Fstl1	469.07	486.01	411.22	456.67	476.82	527.01	499.17	473.45	472.87	897.08	1065.33	1014.8	739.98	1081.14	846.1	1126.23	728.9	826.39	507.94	472.82	480.96	719.42	714.67	581.28	568.2	477.07	485.13	505.26	432.03	499.76	455.9	396.95	483.81	490.39	670.01	751.37	5837.08	5584.03	486.2	531.3	596.54	593.56	591.05	566.38	611.02	444.74	498.58	610.18	505.35
Fzd1	82.92	83.97	79.16	60.15	68.49	61.12	66.9	66.47	48.61	162.44	128.02	110.34	99.09	129.51	121.75	160.04	143.55	123.41	101.83	102.23	96.69	79.06	117.94	109.46	67.15	69.86	104.77	83.47	84.97	98.95	79.29	78.61	82.9	93.7	101.44	122.16	329.11	228	94.29	94.82	83.94	92.2	88.97	70	83.91	79.38	85	101.7	53.19
Fzd10	30.89	39.44	23.09	32.3	27.66	46.13	42.88	42.05	46.4	53.34	36.58	49.36	41.55	53.19	28.65	68.08	28.46	28.65	23.96	28.75	26.03	53.76	35.03	33.97	18.08	21.14	37.58	31.16	55.28	38.98	26.43	25.23	33.16	16.62	18	15.45	33.61	40.76	22.59	36.83	20.54	30.73	53.38	47.73	23.65	48.93	36.8	19.47	44.33
Fzd2	115.44	152.67	102.25	119.18	115.91	103.79	118.36	84.11	97.23	60.61	57.15	53.72	60.73	56.66	49.11	206.62	159.64	163.07	124.59	101.17	121.48	132.82	141.3	113.24	118.8	106.63	110.46	161.37	170.97	189.91	105.72	109.67	116.05	104.27	129.26	87.57	242.28	365.56	220.02	138.7	126.81	136.38	149.31	171.82	115.19	106.56	80.61	96.29	84.23
GFAP	6387.31	6167.95	5963.76	6956.99	6201.27	7140.53	5801.32	5654.33	5884.41	109501	95045.5	103679	73836.9	103072	89096.1	69179	50358.2	39542.1	11518.5	14398.8	19527.2	20973.9	11383.3	11288.5	6762.82	5118.2	10417.8	6745.27	7077.29	9010.61	5258.1	5273.86	5679.08	15849	10208.1	20245	45832.6	16608.2	10664.9	6895.2	6226.12	6640.59	7531.24	7117.14	7208.64	15607.1	18234.7	12830.1	10698.1
Gabbr1	17690.5	18263.4	18569.7	17574	18718.4	18288.4	17915.1	17764.7	17366	14593.2	13869.9	14795.1	18980.6	14453.8	14345.8	10696.2	13203	16452.8	18272.8	18643.6	17462	16878.8	16784.2	16877.3	19159.8	17513.9	17139.1	16012.4	16682.2	14300	17288.7	17586	15891.8	17253.7	16947.5	16096.7	2956.35	1528.48	18534.4	16155.4	17913	17970.8	16380.7	16173.7	17869	18297.3	17871	18005.9	18409.8
Gabbr2	2669.71	2454.2	2705.9	2937.17	2846.42	3066.32	2406.64	2431.03	2373.21	2337.25	2501.02	2153	2512.43	2294.11	2150.54	1488.11	2129.76	2246.67	2770.92	2655.91	2688.65	2631.03	2307.49	2692.52	2644.69	2780.63	2446.16	2392.73	2347.49	2016.02	2662.75	2512.7	2539.61	2766.3	2633.42	2542.59	109.24	68.78	2904.41	2572.67	2995.18	2812.21	2436.92	2405.53	2650.8	2486.83	2517.46	2454.8	2727.71
Gabra4	4461.44	4025.45	3930.76	4035.41	3638.04	3993.48	4082.54	3790.35	3966.4	3484.05	2736.49	3665.76	4193.77	3597.26	3251.39	2607.17	3055.42	2850.49	3704.15	4062.67	3992.7	2847.65	3170.47	3236.06	3863.73	4178.76	3812.73	3346.48	3665.08	2992.54	3623.45	3498.76	3166.6	3209.84	3321.43	2715.53	392.13	145.21	3989.75	3752.83	3628.33	3570.33	3796.18	4117.39	3987.26	3983.06	3925.58	3848.27	4131.46
Gabrb1	1803.92	1783.72	1791.11	1948.09	1890.15	2167.99	1758.24	1713.39	1838.46	2477.87	2855.37	2208.17	2250.32	2206.23	2270.24	1457.05	1910.72	1701.26	1885.62	1898.75	1918.87	2134.55	1262.35	1848.28	2015.8	1916.57	1876.76	1623.72	1728.11	1517.26	1850.05	1694.55	1859.87	2182.21	2139.29	2107.66	305.3	180.87	1745.39	1797.66	1935.17	1955.49	1845.87	1797.78	1949	2035.57	1909.34	1945.23	1940.13
Gabrg1	131.7	185.75	134.14	144.8	143.57	139.54	118.36	126.16	143.63	121.23	125.74	105.98	95.89	86.72	75.71	107.49	120.04	122.31	129.38	123.53	114.04	143.88	141.3	152.24	111.06	125.93	104.77	101.27	90.09	93.95	109.68	107.73	105.5	95.96	112.08	75.06	51.82	44.58	110.01	121.46	176.82	128.7	104.44	92.28	105.27	103.3	101.64	161.2	122.64
Gad1	5436.16	5531.82	5400.81	6097.11	5842.99	5911.23	5147.77	5254.13	5086.71	5096.36	4851.15	4796.7	4882.61	5118.96	4615.17	2385.03	3125.96	4249.84	5061.45	5189.36	4936.02	5503.98	6837.23	5132.14	5529.58	5267.12	5103	4460.49	4637.65	4068.02	5090.27	5108.87	4602.95	5168.39	5352.73	5457.54	448.14	156.67	5763.63	5432.16	5826.05	6405.6	4983.69	4614.57	5296.25	5262.91	5198.77	5659.35	5338.69
Gas1	487.77	483.46	554.15	550.23	474.18	482.03	492.31	526.36	494.97	1083.76	775	805.74	567.37	907.7	741.74	1408.09	762.31	690.86	525.91	582.51	479.72	912.32	719.34	680.68	564.32	471.56	595.6	647.71	585.59	725.65	492.91	464.88	444.62	383.1	445.04	442.28	1362.64	1353.97	514.68	543.06	534.92	528.25	643.66	639.56	562.96	554.56	508.22	461.97	463.98
Gbp2	153.65	170.48	152.83	150.37	133.03	159.14	159.53	170.93	165.73	1772.33	2014.07	2161.71	979.72	2009.66	3845.81	1055.77	1004.86	904.62	183.29	231.09	209.49	390.54	269.75	203.83	196.29	103.87	204.99	181.4	210.9	188.91	255.04	125.2	146.2	295.44	187.34	818.34	1837.39	908.17	86.43	155.16	176.82	144.71	396.87	477.29	221.22	402.33	377.66	169.86	181.75
Gdpd2	122.75	157.76	117.65	114.72	127.77	124.54	137.23	116.67	132.58	341.86	450.37	303.42	268.5	364.24	273.17	605.51	611.33	518.97	224.02	174.65	223.12	390.54	196.18	281.83	194.99	154.43	166.27	119.08	139.23	118.94	137.43	146.55	128.11	108.05	124.35	89.78	144.25	160.49	81.52	95.6	155.39	167.12	138.48	112.16	137.31	168.54	161.23	186.08	115.26
Ggta1	83.73	109.42	82.46	92.45	92.2	122.24	84.05	92.25	79.55	933.44	770.42	817.36	530.61	863.76	734.58	754.8	530.89	420.91	124.59	108.62	187.18	343.11	227.71	231.51	105.89	90.08	151.46	97.93	91.12	116.94	83.25	83.47	85.91	129.97	153.8	223.72	2106.28	1855.82	155.19	100.31	102.7	96.69	115.27	103.41	94.59	183.77	213.8	161.2	130.03
Gja1	6421.45	6692.13	6417.85	6140.55	6260.54	6407.1	6314.21	6146.77	6505.33	9174.42	8771.85	8957.52	8526.59	8574	5839.81	16064.6	17269.5	13590.2	7069.26	7579.04	9410.91	11618.3	9373.6	8382.04	6570.41	5986.87	7148.31	6271.17	6642.19	6424.87	5900.33	5664.99	6218.66	4054.62	4625.46	3393.3	7534.43	8877.9	6326.44	5360.06	5635.83	5875.43	6354.55	5699.6	5838.62	6846.13	6470.2	6625.48	6473.51
Gjb2	217.06	166.67	245.19	216.08	225.24	205.27	277.89	268.61	324.82	414.59	226.33	554.58	332.43	635.97	452.21	959.03	446.74	485.92	212.04	281.14	200.81	230.85	514.98	288.12	215.66	114.9	210.68	359.47	257.99	413.8	290.72	246.51	108.52	142.81	181.61	296.57	946.71	755.32	194.48	190.42	267.01	273.41	454.89	456.6	323.44	176.16	186.64	180.68	164.02
Gjb6	2452.65	3067.44	2710.3	2444.86	2633.04	2444.75	2609.05	2397.12	2366.58	5663.7	5159.78	5987.17	4717.99	5678.61	3921.52	5125.96	5495.8	5277.86	3260.89	2749.63	3543.97	3722.02	4486.53	3314.06	2643.4	2116.96	2569.15	2569.68	2424.28	2555.75	2501.53	2493.29	2631.55	2475.39	3057.19	2825.91	2935.35	1164.19	5719.43	2666.71	3421.15	2760.35	2446.97	2693.49	2656.9	2093.2	2800.48	2399.63	2412.98
Glb1	428.42	442.75	426.61	464.47	435.99	423.22	584.94	564.35	444.15	739.48	891.59	679.44	514.63	684.53	632.27	1270.74	992.49	744.85	487.58	530.33	518.15	543.91	567.53	520.89	450.68	450.42	409.97	712.25	716.64	818.6	528.58	392.09	622.47	374.03	514.58	492.33	2728.08	3900.16	430.21	688.81	576.89	590.36	720.24	733.43	598.05	425.16	482.81	557.17	429.99
Gldc	292.66	268.45	338.65	314.1	275.29	304.44	245.3	312.02	238.65	266.7	301.77	371.66	386.77	462.52	270.1	435.92	455.41	390.06	303.09	286.46	361.96	360.5	297.78	333.42	312.51	295.99	286.98	358.35	281.54	335.84	306.58	276.6	322.54	157.17	206.98	150.86	277.29	70.06	240.64	336.18	339.35	286.86	299.39	332.51	286.82	295.77	275.14	320.24	332.47
Gli1	14.63	27.99	12.09	12.25	15.81	20.76	25.73	18.99	13.26	46.07	38.86	27.58	25.57	30.06	30.69	23.89	21.04	23.14	31.15	29.82	28.51	52.18	57.22	35.23	18.08	23.9	23.91	21.15	18.43	28.99	22.46	15.53	28.64	27.2	37.63	33.12	36.41	48.4	26.52	19.59	25.9	20.49	24.76	26.25	17.54	14.14	15.77	22.72	16.25
Gli2	77.23	69.97	59.37	82.42	63.22	71.5	82.34	70.54	79.55	121.23	107.45	164.05	116.67	123.72	103.33	127.79	118.8	107.98	76.67	83.06	73.14	158.11	131.96	96.88	81.36	55.15	81.99	77.9	80.88	74.96	74	72.79	81.39	82.36	72.81	66.97	128.84	112.09	106.08	83.85	85.73	71.07	76.59	74.77	64.84	72.85	70.98	64.91	59.11
Gli3	182.91	202.29	179.22	184.9	172.55	189.12	204.13	168.22	159.1	358.83	436.65	332.46	287.68	322.61	281.35	290.22	305.67	369.12	197.67	219.37	198.33	317.81	253.4	225.22	188.54	179.25	157.16	168.05	168.92	179.91	188.97	165.96	146.2	142.81	152.16	122.9	308.1	304.42	179.75	174.75	209.86	208.74	179.48	155.91	163.24	219.65	175.25	213.13	190.61
Glis3	1372.25	1085.24	1305.12	1204.05	1138.04	1304.25	855.96	931.99	1038.55	1214.69	685.84	942.21	1042.05	1005.98	982.17	1127.43	980.11	785.62	1043.44	875.36	1038.77	501.22	588.55	1002.77	885.87	1249.22	1039.73	1256.46	1078.02	1273.38	1084.92	989.94	1088.19	1075.99	977.61	956.69	742.24	742.58	927.21	1199.74	1043.04	1014.88	1179.78	1371.4	1138.13	1081.94	1066.39	983.44	1096.4
Glud1	7172.61	7746.84	7404.12	6977.04	7161.49	7210.87	7055.24	6978.37	6865.51	7661.51	8193.46	7478.15	7967.2	7143.65	6096.61	9386.06	10355.5	9879.19	7613.15	7613.12	8492.38	9346.17	8679.96	7988.23	6937.16	6793.94	7098.2	7073.57	7547.19	6923.63	7124	6727.72	7130.5	6447.64	6890.73	6282.5	7925.16	7892.03	6426.63	6863.07	6920.89	7494.76	7233.39	6827.59	7658.7	7487.68	7622.47	7752.81	7006.94
Glul	32869	35432.7	35743	33411.6	32094.3	33640.7	30142.2	30097.6	29011	38826.4	34346.7	37881.4	36366.2	35456.9	28583.2	31005.4	34475.9	38119.6	31173.8	31077.6	34687.2	35830.4	41457.8	33292.9	31932.6	29647.5	36634.4	29775.5	29771.1	29948.4	29738.2	30086.5	30654.7	24017.1	27859.9	21254.7	36144.3	34371.6	44379.4	35048.1	35778.8	33272.1	34987.2	35380.5	34752.5	39544.6	37325.5	32624.3	34915
Gpam	2173.81	2069.98	1985.72	1970.37	2024.5	2206.04	2013.82	1967.08	1995.35	5370.33	4997.46	5863.76	5149.51	5605.77	4291.88	7561.16	5718.55	4948.41	2282.15	2407.79	2801.46	3296.69	2768.76	2564.18	2137.19	2083.87	2336.84	2044.39	2158.1	2223.92	2143.41	2173.99	2025.66	2325.02	2443.62	2094.41	2611.84	1659.67	2189.35	1885.43	1776.21	2000.31	1943.34	1867.78	2072.58	2631.45	2541.11	2310.91	2387.86
Gpc4	3502.98	2821.89	2815.85	2982.84	2874.08	2900.26	2886.94	2764.76	2936.68	2979.75	1799.18	2759.84	3014.27	3049.18	2628.33	3189.99	2670.56	2218.03	2567.27	2703.83	2715.93	1691.83	1701.43	2433.33	2825.48	3143.72	2610.15	2884.63	2835.83	2860.61	2477.74	2562.2	2315.04	2862.26	2835.48	2461.64	1354.24	813.91	2677.52	2884.56	2863.91	2647.02	3039.57	3588.4	3162.65	3251.26	2680.44	2661.44	2885.82
Gpc5	1061.71	1183.21	1142.39	987.97	1036.62	1095.53	943.44	906.21	901.55	1052.25	923.59	979.96	971.73	884.57	804.15	716.58	998.67	1111.77	1144.07	970.14	990.43	1283.89	1349.93	1261.96	1087.32	1031.36	1052.26	854.7	959.27	810.61	1055.85	1087.97	1033.93	1025.37	1137.14	1092.1	261.88	98.08	927.21	923.91	1035.01	1094.92	873.42	852.75	1048.11	1023.22	985.78	1181.42	1001.84
Gpc6	211.37	260.81	232	200.49	214.7	201.81	216.13	280.82	192.24	417.02	516.66	389.08	286.08	286.76	269.07	711.81	467.78	495.83	310.28	251.32	281.39	363.66	507.98	361.1	255.69	219.69	238.01	340.55	342.96	460.78	286.76	269.81	281.84	191.93	309.24	291.42	707.23	1327.23	191.53	318.94	314.34	310.55	347.36	307.05	265.46	235.96	225.2	296.44	223.12
Gpr37L1	3200.56	3033.09	3195.18	3295.83	3121.71	3429.57	3029.31	2710.49	2773.16	6691.7	6279.98	6168.64	5020.06	6840.7	5281.21	5755.36	5101.03	4528.61	2933.85	3065.91	3339.44	4438.28	3659.76	3344.26	2959.78	2849.57	3124.89	2772.23	2806.14	2685.69	2563.64	2764.07	2599.9	2799.54	2669.41	2549.94	3277.06	1682.6	2880.83	2886.13	2942.49	2807.73	2733.22	2532.01	2708.01	3261.04	3396.33	3076.89	3103.03
Gpt	99.18	117.05	103.35	101.36	84.3	136.08	109.78	88.18	95.02	128.5	80.01	124.85	92.7	109.85	95.15	85.99	129.94	101.37	86.25	80.93	95.45	148.63	193.85	138.4	123.97	99.28	173.1	134.66	117.73	129.94	89.86	82.5	100.98	103.52	116.17	71.38	169.45	173.23	123.76	128.52	113.41	116.54	131.52	120.12	120.53	150.06	141.95	117.93	119.69
Grhl1	1169.83	1139.95	1400.78	1219.65	1306.64	1241.98	1159.58	1277.92	1336.86	1120.13	1248.22	1014.8	1197.08	1017.55	1079.36	619.85	1006.1	1020.31	1351.32	1112.84	1229.67	1151.08	583.88	1207.86	1337.84	1322.75	1121.73	998.27	1011.48	867.58	1267.28	1274.31	1113.81	1190.85	1388.29	1374.69	138.64	108.27	1185.53	997.57	1277.02	1322.23	1010.35	1020.6	1247.97	1224.39	1180.3	1337.21	1334.3
Gria2	17428.7	17210	18052.9	17575.1	18754	17636.8	17498.3	17351	17562.6	15218.8	13259.5	14625.3	18050.5	14682.8	14670.1	8658.72	12347.9	14381.4	16953.8	16843.8	17075.2	13956.8	11590	13928.1	17629.6	17119.5	15783.9	13952.4	14069.6	11888.2	15443.9	16721.3	13970.1	14157.2	16664.4	14493.1	1708.55	803.72	16147.6	14592.1	16958.4	16526.9	13618.1	13819	15861.3	17307.8	16059.8	16781.2	17340
Grin1	2564.84	2346.06	2357.35	2680.99	2805.59	2437.83	2480.4	2524.64	2424.03	2087.52	1746.6	2216.88	2680.24	2075.57	2153.61	1396.14	1803.06	2096.82	2690.66	2834.82	2444.46	2170.92	2307.49	2235.8	2917.17	2735.59	2406.3	2353.78	2523.58	1967.04	2566.28	2459.33	2406.98	2408.14	2119.66	1834.64	121.84	56.04	2577.33	2158.91	2595.11	2380.01	2102.71	2096.08	2363.21	2039.92	2249.32	2150.79	2303.63
Grin2b	10146.4	9473.3	10600.4	10784.1	11354.1	10524	10758.7	11000.7	10493.8	9567.19	9411.96	9268.2	11681.5	8611	10443.7	6223.53	8229.47	8711.23	10537.4	10459.6	9952.61	9314.54	6756.66	8938.16	10589.1	10407.4	9678.74	9334.98	10046.2	8225.99	10413.1	10605	9566.12	9844.12	10551.7	9648.58	256.28	112.09	9049.14	9221.03	10403.7	10467	9661.8	9169.47	10117.3	12134	10261.7	9951.2	11527
Grin2c	358.51	340.97	376.03	400.98	418.86	400.16	370.52	382.56	302.73	530.97	340.63	503.77	535.41	411.64	276.24	412.04	418.28	538.8	434.87	368.46	415.26	423.75	418.06	362.36	420.98	364.93	353.03	330.53	382.89	310.85	289.4	374.62	316.51	394.43	357.5	293.63	93.83	43.31	258.32	312.67	348.28	340	304.03	280.01	331.83	367.53	382.04	437.08	348.72
Grm2	1077.96	818.07	1088.52	1226.33	841.68	799.16	687.86	762.41	629.76	928.59	299.48	907.37	1051.64	1084.61	535.08	406.06	499.96	836.3	954.79	856.2	969.35	534.43	1492.4	817.82	812.26	965.18	911.05	785.71	755.54	748.64	687.16	806.51	776.2	1692.57	752.64	813.19	93.83	26.75	886.94	884.72	965.35	823.43	745.77	884.57	865.04	823.14	762.33	599.37	697.44
Grm3	2382.74	2506.37	2570.66	2316.77	2324.82	2358.26	2257.4	2325.22	2342.27	1908.1	1659.72	1893.13	2061.72	1644.27	2078.92	1706.66	2131	2914.4	2544.5	2401.4	2380	2493.47	4063.8	2575.51	2551.72	2327.46	2793.5	2191.29	2366.94	2237.91	2209.48	2279.78	2182.41	2244.92	2379.81	2154.76	1170.78	970.58	1682.53	2355.61	2587.97	2774.44	2717.74	2448.48	2521.88	3253.43	2748.78	3138.56	2664.17
Grm5	4196.42	4125.96	4414.54	4018.7	4669.39	4191.83	4183.74	4174.27	4138.75	3532.54	3472.62	3064.72	4085.09	2997.14	3489.77	2180.8	3154.42	3908.26	4853.01	4211.76	4297.63	3807.4	3471.75	3951.96	4545.57	4304.7	3764.9	3245.21	3564.75	2794.64	4182.43	4392.62	3700.15	3493.95	4372.67	3427.16	345.91	182.14	3815.9	3592.18	4517.78	4583.94	3701.02	3395.9	4144.4	4316.89	3922.08	4974.52	4480.19
Gstm1	224.37	250.64	250.69	227.22	248.95	212.19	214.42	207.56	212.13	261.85	228.61	268.58	263.71	264.79	204.62	191.09	215.33	217.06	231.21	219.37	251.64	305.16	213.7	256.67	237.61	216.94	256.23	210.34	214.99	215.89	229.93	219.34	253.21	195.7	201.25	181.77	263.28	248.38	170.91	260.95	289.34	242.03	264.58	251.37	242.58	277.28	302.3	272.64	240.85
Gys1	371.52	398.22	416.72	404.32	374.08	382.86	413.4	415.12	351.34	429.14	393.21	464.57	428.33	470.62	407.19	1054.57	758.6	639.07	376.16	371.66	354.52	422.17	500.97	382.49	365.45	364.93	351.89	737.85	654.19	989.52	573.51	392.09	631.51	296.2	480.22	413.58	733.84	715.84	442	667.66	577.78	546.82	645.2	733.43	514.9	337.09	409.21	365.68	323.6
H2-D1	1040.57	1257	990.66	1081.53	943.1	1071.31	1041.22	900.79	870.62	10127.3	11494.6	9642.76	5298.15	11286.7	7530.99	8243.1	4842.39	4029.47	758.32	939.26	970.59	2069.72	1746.97	1504.79	912.99	727.1	1343.8	1128.48	1047.31	1289.37	1376.96	823.98	981.18	1354.06	680.65	1024.39	18953.7	24679.8	1009.72	1271.84	1052.87	1110.93	2156.09	1554.36	1254.07	1969.24	2184.48	1066.74	1198.36
H2-T23	67.47	69.97	67.07	57.92	64.54	70.34	63.47	85.47	81.76	351.56	443.51	365.85	177.4	416.27	415.38	373.82	277.2	229.18	83.86	68.15	84.29	140.72	169.33	108.2	90.39	65.26	70.61	99.05	110.57	120.94	103.07	63.08	94.95	46.09	68.72	69.18	1382.25	1417.66	59.92	124.6	108.95	72.35	191.09	159.89	119	146.8	86.75	95.21	72.4
Hacd2	741.41	778.63	698.19	806.41	760.01	729.97	732.46	727.14	662.91	1331.07	1460.83	1204.98	1125.16	1296.22	1204.18	1035.46	976.4	938.78	708	747.57	813.17	833.27	708.83	773.78	662.46	709.64	796.03	635.46	666.47	680.67	697.73	624.05	696.32	686.1	659.38	648.34	435.54	411.41	988.11	691.95	720.67	681.92	728.75	699.23	724.68	745.94	806.15	756.24	766.89
Hapln1	926.76	829.52	901.6	1001.33	907.53	875.27	823.37	931.99	886.09	853.43	781.85	993.02	1088.4	966.67	731.51	1140.56	1275.88	1215.34	1001.51	1027.65	1123.06	1007.19	818.6	810.27	989.18	925.65	873.47	812.41	822.08	687.67	800.81	823.01	782.23	652.09	737.91	611.55	198.86	106.99	693.44	741.32	883.19	851.6	833.19	689.68	864.27	818.8	867.48	971.54	854.07
Hepacam	1872.21	1974.56	1814.2	2028.29	1894.1	1991.55	1850.86	1694.4	1750.08	3462.23	2965.1	3127.15	3007.88	3031.83	2542.39	3100.42	2842.57	2730.39	1967.08	1964.78	2233.73	2866.62	2580.75	2115.01	1801.44	1777.77	2343.67	2055.52	2120.22	2117.97	1831.55	1695.52	1701.61	2121.76	1713.89	1605.77	2354.16	1648.21	2369.1	2107.19	2071.8	1918.35	2029.22	1906.76	1859.75	2616.23	2062.68	1813.24	2062.78
Hes5	486.95	703.56	524.47	374.25	532.14	405.92	404.82	476.17	583.36	94.56	118.88	68.23	135.85	63.6	90.03	192.28	301.95	722.81	856.55	596.36	502.03	447.46	625.92	894.57	553.99	570.83	601.29	436.26	481.17	466.77	500.83	513.41	489.84	326.42	697.83	283.33	63.02	174.5	355.56	441.97	692.09	669.12	479.65	378.65	590.42	391.46	408.33	746.5	428.51
Hmgcr	2072.2	2054.71	1935.14	2278.9	2023.18	2124.17	2075.58	2021.34	1982.09	1316.52	1879.19	1583.9	1951.45	1490.48	1634.9	1387.78	1591.44	2005.37	2233.03	2216.1	1962.26	2308.48	2282.97	2307.51	2183.68	1980	1991.78	2174.6	2163.22	2252.9	2156.63	2155.55	2366.28	2287.24	2427.26	2601.46	1065.74	941.29	1440.91	2378.33	2457.58	2085.47	1989.76	1910.74	1912.39	2119.3	1941.76	2260.06	1869.21
Hmgcs1	3033.1	3124.69	3052.25	3345.95	3074.29	3680.97	3382.67	3373.87	3323.38	1939.62	3045.11	2298.18	3353.1	2076.72	2930.14	2577.31	2384.69	2467.04	3162.66	3413.07	3151.02	3372.59	2927.57	3660.07	3371.73	3153.84	3252.44	4068.75	4045.92	4082.01	3230.97	3102.79	3581.08	2704.34	3155.36	3571.39	1966.23	1837.99	2107.83	3455.05	3344.35	3031.2	4011.24	3346.58	3151.97	4159.22	3867.75	3855.85	3376.39
Hsd11B1	2385.99	1968.2	2106.67	2077.29	1755.8	2016.92	2435.8	2128.51	2492.53	1600.19	1021.9	2122.51	2247.12	1816.55	1159.16	999.63	1173.16	1141.52	1758.63	2098.96	1880.45	1932.16	2285.3	1956.48	1907.33	2150.05	2492.85	1963.15	2008.63	1933.06	2090.55	1893.51	2007.57	2414.18	1564.18	1505.68	740.84	108.27	2154	2098.57	1670.84	1603.32	2065.58	1944.94	1803.3	2020.35	2148.56	1537.36	2110.06
Hspb1	139.83	159.03	211.11	302.96	150.16	143	137.23	226.55	190.03	1685.05	2450.72	1460.5	513.03	1307.78	4537.42	888.56	322.99	353.69	172.51	185.3	156.19	234.01	256.91	205.08	152.38	128.69	210.68	341.66	216.01	506.75	208.79	169.84	305.96	243.31	233.97	1282.7	2515.21	1795.96	329.04	392.6	439.36	334.24	462.63	446.26	225.03	137.01	175.25	151.46	138.9
Htra1	7452.26	8795.19	8936.84	8096.44	7933.35	7831.28	7679.63	8037.88	7208.01	12830.6	11737	11784.1	10602.7	10120	7596.47	9030.15	11059.7	11428.4	9141.76	7874.02	9110.93	10424.5	8202.34	8870.22	8828.99	7758.2	8423.77	7515.39	7620.91	7183.5	7898.38	7779.78	8530.68	9711.13	10229.3	9986.36	12105.5	9723.65	13977.9	8594.12	10256.3	9382.37	7846.87	8156.03	9990.64	8766.44	8582.83	8158.51	8032.42
IL1a	26.01	26.72	40.68	36.76	39.52	33.44	30.88	33.92	37.56	230.33	253.76	206.15	121.47	189.63	185.18	125.4	97.76	93.66	40.73	58.57	45.86	63.25	51.38	47.81	38.74	34.93	37.58	26.71	24.57	15.99	43.61	25.23	30.14	57.43	76.08	55.19	336.11	482.74	26.52	25.86	48.22	31.37	47.19	31.02	36.62	71.77	49.95	53.01	28.08
Iba1	8.13	12.72	7.7	8.91	14.49	12.69	10.29	5.43	2.21	14.55	22.86	11.61	14.38	4.63	16.37	10.75	12.38	11.02	10.78	8.52	12.4	14.23	5.84	6.29	6.46	8.27	7.97	13.35	12.29	4	13.21	16.5	15.07	9.07	9	8.1	1.4	8.92	6.88	10.19	8.93	10.24	10.83	14.32	12.21	11.96	7.01	15.15	11.82
Id3	404.03	372.77	339.75	368.68	349.05	303.29	396.25	369	355.76	1158.93	914.45	1424.2	965.33	1321.66	911.58	2162.89	1133.56	1024.72	392.94	593.16	573.93	934.46	713.5	702.07	400.32	389.75	479.44	796.83	576.38	883.57	440.05	368.8	459.69	355.89	347.69	355.45	2256.13	2120.76	591.29	578.32	471.51	448.85	653.71	677.75	458.45	357.75	388.18	313.75	362.02
Id4	3633.86	3788.81	3092.93	3279.12	3157.27	3533.36	3595.38	2961.47	3429.44	3416.16	2736.49	3664.31	3866.13	3888.65	2465.65	5930.93	5905.42	4806.27	3456.16	3647.35	4421.59	6144.34	4158.39	4813.82	3170.27	3239.32	4531.32	4015.33	4097.11	4531.79	3425.23	3195.96	3884.02	2111.94	2512.34	1460.79	3078.19	1720.81	4313.88	3726.97	3430.97	3787.4	4441.38	4241.49	3608.13	4034.17	3731.06	2996.83	3627.59
Idi1	1265.75	1277.36	1187.47	1215.19	1182.82	1256.97	1344.84	1257.57	1429.67	591.59	800.14	717.18	928.57	674.13	849.17	911.26	772.21	892.5	1132.09	1329.02	1233.38	1415.13	1198.12	1339.97	1296.52	1198.66	1278.88	1652.65	1565.34	1687.18	1345.25	1192.78	1415.25	1132.66	1178.04	1393.82	875.28	733.67	802.47	1515.55	1424.36	1196.73	1599.86	1345.95	1192.29	1252.66	1340.66	1459.47	1235.3
Igf2r	683.69	651.4	724.58	703.94	703.37	747.26	653.55	679.66	791.07	926.17	939.6	705.57	746.38	715.75	870.65	1313.74	903.39	802.15	668.47	654.93	630.95	763.69	674.96	697.04	675.38	701.36	650.26	931.49	875.32	1246.39	759.84	651.23	830.46	627.16	748.55	638.77	3489.93	4115.42	739.61	874.54	859.98	811.91	977.86	959.35	823.84	724.19	649.3	694.57	728.47
Igfbp2	357.7	549.62	436.51	457.78	385.93	401.31	1476.92	1608.93	713.73	3971.38	3840.68	4655.88	1251.42	2779.76	4008.48	9458.91	4505.79	2642.24	509.14	568.67	514.43	452.21	624.75	744.85	374.49	318.05	390.61	4260.17	4433.93	7426.38	2012.59	392.09	3745.36	327.94	1681.17	1743.38	4807.75	1410.02	533.34	4662.63	1866.41	1958.05	5208.04	5499.14	2802.6	402.33	381.17	536.62	280.75
Il33	1836.44	1950.39	1699.85	2427.04	1696.52	2310.98	2351.75	1873.47	2123.51	3944.71	3170.85	3639.63	2886.41	3793.84	5064.31	2687.19	2910.63	1975.62	1017.08	1220.4	1461.47	3190.76	3422.7	2288.64	1736.87	1627.93	3389.1	1684.93	1613.45	1755.15	1828.9	1499.47	1932.21	1860.32	1043.88	3177.68	6838.41	8680.47	755.32	2045.29	1727.1	1649.42	2795.11	2037.22	1785	4167.92	4298.86	2366.09	3052.79
Itga6	690.19	797.71	794.95	754.06	756.06	804.92	701.58	664.74	685	1963.87	1982.07	1713.11	1390.46	1769.15	1780.18	2426.83	1661.98	1499.62	772.7	874.3	866.47	1174.79	980.92	839.21	710.24	741.81	777.81	806.85	826.18	876.57	738.7	723.05	706.87	1012.52	999.7	1178.2	9046.92	11013.9	650.23	714.67	722.45	787.57	817.72	777.18	832.24	886.21	891.14	790.86	653.11
Itga7	419.48	323.16	366.14	584.76	366.18	440.52	418.55	344.58	388.91	557.64	258.33	516.84	527.42	513.4	580.09	466.97	357.64	255.63	268.35	359.94	323.53	313.07	216.04	279.32	344.79	324.48	481.72	449.61	436.12	445.78	381.9	356.18	387.35	349.85	255.24	258.31	399.13	135.02	446.91	412.19	313.45	329.12	379.85	413.65	324.2	389.28	387.3	208.8	471.37
Itih3	242.26	622.14	208.91	250.61	230.51	275.61	236.72	218.41	207.71	652.2	989.89	657.66	493.85	589.72	490.06	710.61	616.28	532.19	323.45	291.79	322.29	572.38	553.52	432.82	307.34	264.73	294.95	300.48	357.29	339.83	247.11	278.54	223.06	605.25	581.66	660.12	396.33	397.4	487.18	303.27	310.77	352.17	253.75	212.39	297.5	238.14	282.15	313.75	254.15
Kcna2	3120.89	3066.16	3111.62	3152.14	3244.21	3494.15	3085.92	3063.21	2965.41	2928.83	3141.13	2745.33	3472.97	2562.37	2822.71	1927.61	2679.22	3235.03	3338.76	3094.66	3025.82	4202.69	5406.73	3058.65	3482.78	3167.62	3141.98	2788.92	3017.03	2642.71	3063.15	3360.95	3023.42	2704.34	3041.64	2584.53	470.55	380.85	3168.62	3140.02	3208.61	3266.19	2928.94	2729.28	3164.94	3218.64	3207.94	3441.48	3187.26
Kcne5	94.3	132.32	112.15	103.59	102.74	102.63	116.64	118.02	110.48	1580.79	1378.53	1628.9	746.38	1462.73	958.64	1977.77	1295.68	1133.8	171.31	208.72	335.93	254.56	174	212.63	142.05	140.64	138.93	110.18	113.64	111.95	108.36	121.32	99.47	256.91	119.44	286.27	345.91	292.96	117.87	103.44	125.02	138.95	121.46	86.71	138.83	141.36	148.09	187.17	140.38
Kcnj10	2549.39	2438.94	2699.3	3022.94	2677.82	3272.74	2471.82	2403.9	2377.63	6764.44	6046.79	6183.16	5103.17	6250.98	5529.82	8454.5	6275.43	5842.01	2818.84	3109.57	3194.4	5243.09	4206.27	3136.66	2835.81	2596.79	3202.33	3107.21	3431.66	3228.43	2929.68	2680.61	2761.17	3740.28	2522.16	2365.97	4757.33	3878.51	3092.01	3053.82	2796.04	2951.16	3241.49	2701.44	2772.85	3378.48	3524.26	2750.16	2649.4
Kcnj16	457.69	623.41	614.63	467.81	625.66	642.32	586.65	572.49	490.55	848.59	1241.36	728.8	596.14	518.02	466.53	822.88	1041.99	1052.27	837.39	652.8	820.6	1198.51	868.81	936.09	711.54	635.18	550.04	471.87	507.79	416.8	687.16	559.03	596.85	400.47	800.91	753.58	633	257.29	542.18	561.87	837.65	826.63	620.45	474.1	736.12	570.87	671.2	923.93	531.95
Kcnk1	630.85	538.17	570.65	718.42	543.99	649.24	555.77	546.71	576.73	775.85	473.23	756.38	647.29	854.51	529.96	879.01	622.47	514.56	543.88	612.33	624.75	444.3	587.38	468.05	574.65	637.94	654.82	794.61	688.99	817.6	626.37	524.09	658.64	597.69	515.39	397.39	135.84	54.77	687.55	742.1	657.26	614.05	791.42	865.48	647.63	543.69	658.06	448.98	554.11
Kcnn2	1763.28	1889.32	1924.15	1848.96	2083.77	1736.7	1732.51	1931.8	1805.32	1670.5	2217.54	1694.23	2117.66	1382.94	1590.91	1277.91	2086.45	2415.26	2449.86	2013.77	2094.89	2360.65	1896.44	1805.5	2209.51	1938.63	1598.89	1690.49	1652.36	1512.26	1872.51	2056.55	1683.53	1499.89	1992.04	1875.85	299.7	105.72	1925.14	1600.18	2218.26	1905.54	1473.75	1345.15	1738.46	1707.18	1618.43	2015.56	1780.55
Kcnn3	151.21	152.67	158.33	144.8	171.23	139.54	123.51	113.95	139.21	273.97	237.76	235.19	201.38	223.17	185.18	127.79	146.03	196.13	183.29	139.5	145.03	162.86	158.82	208.86	131.72	161.78	137.8	134.66	122.85	157.92	137.43	131.02	134.14	89.16	134.17	101.56	98.03	57.32	145.37	116.76	159.85	181.21	149.31	110.57	142.65	130.49	150.71	153.63	113.78
Kctd14	56.09	73.79	64.87	71.29	67.18	56.51	78.91	69.19	88.39	58.19	70.87	43.55	54.34	40.47	43.99	143.32	106.43	82.64	65.89	64.96	75.61	85.38	87.58	75.49	54.24	54.23	69.47	106.84	86	115.94	85.9	61.14	90.43	58.94	62.99	42.68	57.42	34.39	47.15	76.8	66.98	78.76	99.8	77.16	90.78	61.98	56.08	76.81	44.33
Klf15	103.24	128.5	101.16	130.32	131.72	111.86	128.65	90.89	119.32	220.63	150.88	181.47	191.79	141.07	144.26	176.76	225.23	193.93	158.13	107.56	163.62	139.14	151.81	178.66	125.26	128.69	161.71	140.23	111.59	152.93	134.79	88.32	137.15	107.3	104.71	109.65	72.82	124.83	261.27	140.27	161.64	107.57	112.95	104.21	115.95	104.39	123.55	113.6	101.96
Lama2	465	525.45	503.58	484.52	466.28	525.85	427.12	476.17	494.97	591.59	516.66	599.59	597.74	514.56	431.75	918.42	697.96	597.2	468.41	476.02	524.34	714.68	637.6	500.76	444.23	349.3	611.54	590.95	627.57	743.64	484.98	423.15	526.01	406.52	377.96	271.55	1387.85	2626.43	473.43	517.98	469.73	457.18	607.3	552.06	455.4	611.11	426.73	413.28	434.42
Lcat	1429.16	1278.63	1559.11	1632.88	1402.79	1536.04	1334.54	1305.05	1233.01	1988.11	1392.25	2192.2	2135.24	1912.53	1928.53	2915.3	2723.77	2235.66	1485.49	1653.82	1987.05	1808.83	1224.98	1519.89	1478.6	1278.63	1471.34	1395.57	1492.65	1482.28	1304.28	1426.68	1318.79	1298.14	1403.83	1414.43	2270.13	1198.58	1275.9	1452.86	1541.35	1493.19	1479.94	1352.31	1408.16	1335.3	1737.6	1325.31	1253.03
Lcn2	12.19	139.95	21.99	20.05	13.17	11.53	10.29	36.63	6.63	3081.58	2679.33	3963.38	835.88	6419.8	7749.93	5165.38	936.8	824.18	40.73	26.62	23.55	53.76	54.88	52.84	10.33	8.27	37.58	14.47	4.1	9	9.25	33	12.06	131.48	277.33	578.43	4408.62	1268.63	70.72	76.8	1000.18	87.08	37.91	54.09	498.12	164.19	287.41	150.38	106.39
Lgals4	9.76	21.63	15.39	12.25	13.17	23.06	13.72	20.35	26.52	24.25	27.43	24.68	23.97	12.72	25.58	23.89	21.04	11.02	13.18	12.78	17.35	15.81	12.85	28.94	20.66	11.95	22.78	26.71	17.4	19.99	15.86	17.47	25.62	11.33	13.09	11.04	18.21	40.76	16.7	11.75	15.18	14.73	18.57	8.75	10.68	19.57	13.14	11.9	17.73
Lgi4	920.25	804.07	830.13	932.28	886.46	1027.49	831.95	839.74	855.15	1811.12	1680.3	1856.83	1636.59	1675.49	1819.06	1560.96	1336.52	1232.97	777.49	931.81	1017.7	1540.04	1389.63	1002.77	853.59	755.6	970.27	886.98	820.04	882.57	722.84	761.87	678.23	907.49	835.27	832.32	1411.66	622.85	869.26	896.48	801.04	884.26	868.78	878.21	808.59	1167.84	1262.67	959.63	936.82
Lgr6	34.14	40.71	32.99	42.33	26.34	33.44	46.31	32.56	28.73	60.61	73.16	37.75	30.37	48.56	25.58	48.97	33.41	42.97	15.57	43.66	30.99	22.14	42.04	45.29	24.54	33.09	42.14	32.27	17.4	28.99	25.11	23.29	13.56	33.25	27	25.76	32.21	30.57	32.41	32.13	36.61	39.06	24.76	34.21	26.7	30.45	17.52	33.54	35.46
Lif	27.64	54.71	42.88	37.87	36.88	32.29	12.01	40.7	41.98	320.04	272.05	236.64	185.4	298.33	242.47	64.49	25.99	50.69	51.51	37.27	35.95	37.95	29.19	37.75	28.41	34.01	27.33	17.81	20.48	25.99	30.39	28.15	42.2	110.32	38.45	203.11	163.85	63.69	20.63	38.4	52.69	46.74	27.85	29.43	29.75	66.33	49.07	41.11	39.9
Lrig1	317.86	409.67	326.56	331.92	368.81	427.83	353.36	301.17	300.52	1372.28	1780.89	1164.33	835.88	1059.18	857.35	943.5	779.63	788.93	507.94	430.23	477.24	585.02	454.26	479.37	440.35	359.41	411.11	331.64	389.03	394.81	371.33	359.1	361.73	671.74	788.63	1063.4	1128.76	737.49	484.23	393.38	552.78	584.6	372.11	351.6	458.45	378.41	472.3	525.8	341.33
Lrp4	95.93	108.14	100.06	108.04	84.3	111.86	66.9	84.11	72.92	189.11	118.88	139.37	123.06	142.23	114.59	142.12	159.64	164.18	100.63	105.43	115.28	140.72	115.61	108.2	103.31	70.78	108.19	77.9	73.71	84.96	97.79	79.58	91.94	65.74	72.81	55.93	134.44	128.65	53.04	87.77	97.34	86.44	82.78	75.57	70.18	109.83	93.76	86.55	97.52
Lrrk2	295.91	337.15	415.62	359.77	376.71	367.87	317.34	417.83	362.39	334.59	477.8	291.81	305.26	267.11	360.13	592.38	351.45	461.68	371.37	333.32	281.39	385.8	565.2	415.2	333.17	312.53	292.67	409.55	429.98	615.7	362.08	350.36	495.86	259.18	439.31	420.21	372.52	350.28	305.47	447.46	420.61	478.95	471.91	493.99	392.85	378.41	317.2	403.54	307.35
Ltbp1	132.51	109.42	127.54	121.41	111.96	153.37	121.79	118.02	121.53	300.64	324.63	265.68	204.57	290.23	322.27	316.49	211.61	234.69	132.98	160.8	157.43	194.48	177.5	184.95	136.88	108.47	143.49	114.63	124.9	118.94	112.32	116.46	85.91	108.81	91.63	107.44	425.74	155.4	91.35	88.55	111.63	110.77	145.44	114.55	115.19	126.14	117.42	125.5	113.78
Maob	786.93	896.95	844.43	923.37	699.42	761.1	891.98	904.85	861.78	911.62	916.73	900.11	867.84	842.95	787.78	2691.97	1699.11	1132.7	819.42	774.2	841.68	962.92	860.64	926.03	852.29	704.12	766.42	1588.1	1232.61	1902.07	999.03	652.2	1428.81	510.04	881.08	601.24	633	485.29	1022.48	1408.98	1089.48	931	1710.48	1908.35	1080.15	726.37	832.43	833.05	721.09
Megf10	720.27	675.57	685	810.87	620.39	781.86	698.15	693.22	715.94	945.57	848.15	1043.83	1003.69	1088.08	756.07	1139.37	998.67	835.2	518.72	583.58	627.23	948.69	900.34	680.68	635.35	504.65	917.88	792.38	777.04	797.61	689.8	631.82	599.86	702.72	585.75	510.72	1037.73	774.43	595.22	720.16	645.65	637.1	839.38	752.52	675.86	1103.69	908.67	646.97	800.88
Mertk	787.74	969.47	881.81	863.22	935.2	837.21	739.32	770.55	733.62	1832.94	1593.43	1634.71	1308.95	1633.86	1478.37	1437.95	1727.57	1660.49	1092.56	774.2	1115.62	893.35	969.24	953.71	803.22	792.37	840.44	755.66	733.02	690.66	714.91	785.16	749.07	654.36	856.54	822.02	4848.36	6367.37	1248.39	796.17	1176.1	890.02	710.19	747.75	898.6	882.95	924.44	923.93	885.1
Mfge8	641.41	739.19	639.92	686.12	798.21	591.58	612.38	675.59	594.41	320.04	416.07	259.87	287.68	255.54	231.22	664.03	498.72	731.63	772.7	526.07	506.99	640.37	861.81	814.05	702.5	681.14	588.76	728.95	649.07	779.62	593.34	660.93	642.06	327.18	559.57	372.37	698.83	729.85	391.9	716.24	894.8	868.89	811.53	750.14	765.87	616.54	633.53	927.18	642.77
Mgst1	695.07	744.28	632.22	793.05	522.92	650.4	801.07	742.06	707.1	1735.96	1659.72	2170.42	1316.95	3028.36	2010.38	4624.35	2853.71	2061.56	569.04	715.63	855.31	1582.73	1029.96	1114.75	613.39	576.35	1036.32	1312.11	1199.85	1781.13	848.38	494	973.64	674.76	756.73	819.07	4338.6	4749.74	1225.8	1267.92	900.16	831.75	1523.27	1470.04	971.83	919.92	981.4	698.9	647.2
Mlc1	3633.86	3757.01	3711.95	4103.35	3713.12	3717.87	3593.66	3517.67	3360.94	10149.1	10470.4	10339.6	6950.73	11182.6	8361.74	10715.3	10146.4	8323.38	4462.46	4495.03	5642.58	7994.29	5752.38	5655.55	4075.51	3866.23	4843.36	4146.65	3937.4	4293.91	3507.16	3583.2	3404.74	3455.42	3156.99	2914.22	5150.86	2521.98	4144.94	4153.26	4205.22	3937.23	4143.53	3817.5	3716.45	3980.89	4671.27	4271.29	3745.8
Mmp14	192.67	204.84	228.7	318.56	226.55	223.72	241.86	267.25	274	470.36	434.36	293.26	300.47	343.42	295.67	1039.05	491.29	444.05	232.41	263.04	285.1	360.5	308.29	317.06	224.7	235.32	240.29	371.71	330.68	460.78	294.69	247.49	343.64	231.22	248.7	234.02	2693.07	3837.75	259.3	309.54	264.33	265.09	332.66	354.78	260.88	222.91	244.47	222.87	206.87
Mmp1a	7.32	7.63	7.7	3.34	13.17	10.38	8.58	9.5	4.42	31.52	11.43	13.07	9.59	8.09	7.16	10.75	6.19	4.41	2.4	8.52	11.16	15.81	4.67	10.07	3.87	2.76	3.42	5.56	7.17	3	6.61	7.76	6.03	6.04	6.54	10.3	60.22	35.66	5.89	6.27	5.36	7.04	6.96	9.55	6.87	8.7	4.38	8.66	8.87
Msmo1	2992.45	3124.69	2959.89	3187.78	2889.88	3450.33	2950.41	3030.65	3195.21	1532.3	2763.92	1996.21	2593.94	1595.7	2544.43	2238.13	2153.27	2400.93	3384.29	3386.45	3274.98	4171.07	3225.35	4109.24	3670.03	3434.2	3482.48	4131.07	4075.61	4297.91	3718.59	3234.78	4055.84	2697.54	3370.51	4074.76	2169.3	1514.46	1799.42	4000.46	3672.98	3202.16	4155.14	3369.64	3165.7	2928.31	3683.74	3979.18	3049.84
Msx2	17.07	16.54	14.29	22.28	9.22	11.53	13.72	16.28	15.47	46.07	22.86	17.42	15.98	38.16	27.62	63.3	29.7	29.75	17.97	20.23	16.11	15.81	16.35	18.87	21.95	11.95	22.78	32.27	32.76	34.98	18.5	12.62	21.1	16.62	18	16.19	37.81	26.75	18.66	28.99	15.18	21.13	33.27	44.55	28.22	21.75	23.66	16.23	17.73
Nat8	59.34	76.34	48.38	57.92	52.69	53.05	51.46	48.84	59.66	50.92	48.01	58.07	63.93	57.82	35.81	70.46	71.78	55.09	58.7	57.51	64.46	102.77	81.74	76.75	73.61	59.75	46.69	80.13	62.45	73.96	59.47	62.11	70.84	34	55.63	28.7	33.61	35.66	54.02	70.53	69.66	56.99	80.46	78.75	56.45	45.67	51.7	43.28	67.97
Ncan	3681.01	3169.22	3616.3	3713.51	3655.16	3903.53	3329.5	3391.51	3173.12	4400.52	3550.35	4011.28	4777.13	3734.86	3373.14	3482.6	3518.25	3815.71	3687.37	3834.78	4031.12	3295.11	3060.7	3003.29	3677.78	3487.51	3113.51	3427.72	3768.48	3224.43	3386.91	3768.57	3511.75	3756.15	3109.54	3564.04	2597.84	2459.57	2333.74	3013.86	2885.34	3376.96	3441.08	3211.34	3403.7	3460.03	3261.39	3233.76	3603.95
Nlgn1	4102.93	4015.28	4134.17	4121.17	4106.96	4648.49	3911	3608.57	3875.8	3435.56	3767.53	3195.38	3866.13	2932.39	3359.84	2519.99	3294.26	3409.13	3716.12	3734.68	3955.51	4197.95	3418.03	4119.3	3701.02	3875.42	3930.03	3554.59	3731.62	3229.43	4126.93	3989.85	3939.79	3716.86	3944.81	3596.42	634.4	422.88	3344.44	3629.8	3767.64	4005.1	3527.73	3412.6	3795.79	3958.05	3668.84	3807.16	3599.52
Nos1	1043.01	1025.45	1123.7	1021.38	1305.32	1172.79	986.33	1102.92	987.73	557.64	795.57	525.55	639.29	492.59	511.55	638.95	742.51	1177.88	1302.2	976.53	989.19	1219.07	757.88	1431.82	1240.99	1253.81	947.49	823.54	862.01	743.64	1042.63	1051.08	1067.09	593.16	1122.41	735.18	123.24	108.27	676.75	856.51	1362.74	1313.26	971.67	875.82	1090.83	1053.67	986.65	1357.77	1053.55
Notch1	639.79	590.33	713.58	749.61	663.86	699.98	543.77	544	598.83	1297.12	1026.47	1117.88	877.43	1144.74	1413.91	1381.81	1071.69	1003.79	678.06	713.5	661.94	1024.58	895.67	705.84	621.14	589.22	777.81	705.58	684.9	716.65	602.59	641.52	574.24	752.59	685.56	709.42	2079.67	1667.31	683.62	612.8	664.41	713.94	669.19	659.45	636.95	797.05	601.1	548.52	589.58
Notch3	65.85	72.52	60.47	77.97	73.76	84.18	51.46	44.77	44.19	150.32	112.02	105.98	95.89	121.41	91.06	123.01	97.76	104.68	70.68	58.57	83.05	74.31	86.41	90.59	55.53	53.31	79.72	74.56	97.26	60.97	55.5	74.73	40.69	74.81	57.27	67.7	397.73	396.13	47.15	65.04	53.58	76.2	61.89	58.87	54.16	75.03	61.34	72.49	63.54
Npas3	380.46	424.94	420.01	417.69	425.45	403.61	382.52	371.71	355.76	947.99	1095.05	788.32	708.02	861.45	994.45	692.7	659.6	621.44	469.61	471.76	503.27	689.38	439.08	572.47	430.02	374.12	447.55	356.13	369.58	386.81	375.3	380.45	382.83	482.08	446.67	588	459.35	392.31	279.93	394.17	463.48	426.44	419.3	338.08	390.56	549.13	439	463.05	449.2
Nr4a1	1164.95	1152.67	1221.56	997.99	1206.53	900.64	831.95	986.25	822.01	960.11	1069.9	1016.25	1241.83	949.33	1007.75	788.24	800.67	1035.74	1461.53	1730.5	1043.73	1004.03	1507.58	879.47	1222.91	1036.88	1215.11	1129.59	1121.02	1378.33	1384.89	1480.06	1715.18	1199.91	1039.79	602.71	392.13	273.85	1174.73	953.68	1186.82	1223.62	779.81	830.48	1088.54	922.1	1303.85	950.98	1003.31
Nr4a2	1373.88	1283.72	1694.35	1250.83	1651.74	967.52	929.72	1178.89	903.76	632.8	731.56	566.2	778.34	542.31	946.36	476.53	784.58	1747.54	1774.2	1430.19	1082.16	1108.38	2358.87	1399.1	1530.25	1086.52	1003.29	902.56	977.7	861.58	1744.33	2104.11	1457.45	878.02	1831.69	1258.41	287.09	180.87	1038.2	1020.29	1444.01	1581.55	1036.66	993.55	1281.54	1077.59	1165.41	1760.23	1179.15
Nrcam	10728.4	9744.3	9201.82	9803.94	9834.04	10713.1	9983.35	9072.97	9850.8	9419.3	10383.6	8979.3	9773.21	8887.36	10385.4	6557.94	8306.2	8764.12	9892.9	9659.9	9786.5	9501.12	8677.62	8941.93	9956.34	10347.6	8977.24	8101.89	8679.48	7335.43	9078.45	9103.58	8349.82	9325.01	10219.5	10308.7	5419.75	1257.17	8165.14	9024.34	9568.68	9685.24	8642.93	8545.82	9745.02	9521.08	9158.53	9877.63	9465.72
Nrxn1	8029.45	7528.01	7736.17	8144.33	7700.21	8607.38	8168.51	7540.01	8144.92	6294.08	6856.08	5981.36	6885.2	5819.68	5651.57	5479.48	6645.45	7407.74	7260.94	8031.63	7908.54	8727.94	8007.33	7498.79	7954.74	7855.64	7823.62	6484.85	7038.38	5934.11	7229.72	6873.3	7418.38	6549.65	6737.75	6428.22	1694.55	698	6773.35	7563.64	7437.05	7136.83	7578.43	7141.01	7351.29	8146.63	8041.31	7533.18	8174.27
Ntrk2	11319.4	12372.8	11627.4	12674.3	12046.9	12260.7	12160.1	12233.9	11295.9	18048.2	21034.6	16602.6	14937.1	17642.9	14435.8	22426.7	20493.2	18095.7	12442.2	11991	12847	16712.7	14345.9	13665.2	11725.5	10871.6	12317.4	12881.8	12608.7	13953.2	11820.5	11060.2	12051.5	10166.8	12739.2	11012.2	8899.87	4470.79	13295.2	13093	13469.4	12821.4	13246.8	13153.2	12259.3	12822.4	11926.6	11978.7	11686.6
Ntrk3	5817.43	5418.59	6122.09	6163.94	6132.77	6404.79	5387.92	5533.59	5179.52	5986.16	5260.37	5458.71	6576.74	5372.19	5165.6	2777.96	3874.66	4800.76	5776.65	5425.77	5324.01	4888.91	5033.04	5163.6	5607.06	5882.07	5666.72	5161.62	5221.2	4573.77	5525.03	5852.3	5214.87	5055.8	5287.29	4852.62	971.91	573.18	5304.94	5272.29	5626.01	5787.07	5164.72	5305.04	5676.9	6294.83	5446.75	5056.74	5824.83
Ntsr2	6136.11	6254.47	6078.11	6096	5811.38	6004.64	5962.56	5738.44	5362.92	7222.67	5543.84	8160.49	8683.21	7379.54	4426.92	7771.35	9150.18	8652.83	6810.5	7097.7	8161.41	10350.2	8079.73	7232.06	6755.07	5886.67	6663.17	6295.66	6527.52	6011.07	6017.94	6146.37	6143.3	6817.89	5953.21	4990.97	1221.19	756.6	6939.34	6435.99	6644.94	6407.52	6214.53	6032.9	6342.84	5448.85	6608.65	5860.59	5968.16
Nwd1	870.66	969.47	999.46	1028.07	922.02	1041.33	843.95	995.75	791.07	1418.35	1396.82	1364.68	1233.84	1389.88	940.22	1471.39	1419.43	1206.53	941.61	788.04	924.73	1312.35	1073.17	1083.3	998.22	963.34	973.68	1195.25	1228.52	1390.32	975.24	921.03	1122.85	650.58	949.8	593.15	753.44	484.02	1130.53	1408.98	1351.14	1222.34	1302.78	1350.72	1117.53	1063.45	973.51	962.88	1037.3
Nxpe4	112.19	97.96	118.75	110.27	86.93	118.78	125.22	99.03	81.76	150.32	203.46	133.56	137.45	138.76	142.21	160.04	127.46	109.08	98.23	120.34	101.65	139.14	127.29	94.36	127.84	109.39	125.27	126.87	111.59	134.93	100.43	88.32	67.82	102.76	100.62	92.73	245.08	220.36	81.52	124.6	103.59	108.21	130.74	101.82	130.44	120.7	107.78	124.42	100.48
Osmr	114.63	141.22	142.94	100.24	122.5	129.16	106.35	181.78	143.63	2923.98	2711.34	2351.89	1198.68	2577.4	2991.52	1408.09	728.9	683.15	191.68	190.62	185.94	260.89	206.69	279.32	139.47	114.9	144.63	125.76	115.69	136.93	113.65	128.11	91.94	314.33	349.32	808.03	2457.79	2310.55	153.23	124.6	248.26	140.23	151.63	115.34	152.56	301.2	327.72	256.41	175.84
P2RY12	1276.32	1129.77	1383.19	1197.37	1332.98	1421.88	1207.61	1165.32	1312.56	2114.19	2011.79	2080.41	1658.97	2390.08	1750.51	1824.9	1756.03	1618.62	1238.71	1543.07	1615.18	1449.91	1019.45	1078.27	1247.45	1276.79	1379.1	990.48	1168.12	976.52	1074.35	1029.73	1018.86	732.19	575.11	574.01	3698.59	4595.62	778.9	1204.45	943.03	1219.14	1291.95	1271.17	1162.54	1560.39	1482.61	1272.3	1390.45
P2rx6	20.32	21.63	19.79	24.5	22.39	21.91	27.45	16.28	22.1	65.46	36.58	33.39	30.37	45.1	30.69	52.55	59.4	12.12	15.57	15.97	23.55	42.69	19.85	31.45	15.5	17.47	28.47	40.06	30.71	29.99	33.04	16.5	19.59	13.6	12.27	13.98	26.61	33.12	14.73	28.99	22.33	24.33	29.4	37.39	19.07	31.53	21.91	20.56	13.3
P4ha3	41.46	55.98	35.18	51.24	38.2	40.36	24.01	44.77	41.98	373.38	544.1	319.39	188.59	408.18	361.15	550.58	309.38	293.09	61.1	78.8	91.73	194.48	84.08	101.91	56.82	47.8	70.61	61.21	48.12	47.98	50.22	41.73	49.74	43.07	37.63	93.46	505.56	207.62	29.47	35.26	44.65	50.58	44.1	42.96	41.19	52.19	86.75	51.93	39.9
Padi2	1310.47	1011.45	1090.72	1577.18	1089.3	1484.15	1173.3	1081.21	1233.01	1765.06	1399.11	1676.81	1603.03	1385.25	868.61	2561.79	2445.33	1616.41	938.02	1310.92	1502.37	2060.24	1564.8	1443.14	1091.19	936.68	1664.94	1482.38	1478.32	1672.19	1143.06	970.53	1083.67	1082.79	634.02	501.89	2072.67	2213.74	927.21	1384.68	1066.26	1194.81	1616.1	1325.27	1073.29	1836.58	1756	1047.27	1468.77
Palld	49.59	67.43	49.48	42.33	44.78	51.89	42.88	48.84	46.4	300.64	329.2	272.94	164.62	286.76	280.33	261.55	150.98	142.14	61.1	59.64	70.66	110.68	84.08	75.49	42.61	42.28	56.94	46.74	64.5	71.96	68.72	43.67	60.29	67.25	49.09	87.57	746.44	825.38	53.04	63.47	61.62	55.71	52.61	52.5	57.97	63.07	63.09	75.73	41.37
Papss2	547.92	601.78	598.13	500.11	520.28	574.29	482.01	481.59	422.05	727.36	710.98	707.02	733.59	899.6	537.12	1028.3	738.8	777.91	499.56	509.03	550.37	643.53	551.18	585.06	603.06	563.48	517.02	406.21	421.79	379.81	434.76	479.44	468.74	630.94	485.12	473.93	589.59	947.65	478.34	570.49	620.65	604.45	497.44	494.79	565.25	594.8	541.52	657.79	549.68
Paqr6	108.93	124.68	85.76	125.86	117.23	143	113.21	78.68	108.27	196.39	176.03	165.5	171.01	219.7	115.61	238.86	246.27	181.81	117.4	113.95	147.51	196.06	166.99	152.24	123.97	114.9	148.05	109.06	103.4	93.95	103.07	80.55	107.01	132.99	98.17	75.8	84.03	91.71	98.22	124.6	98.23	128.06	131.52	112.96	135.78	128.31	141.95	131.99	116.73
Paqr8	4175.28	4575.07	4511.3	4539.98	4745.79	4685.39	3854.4	3706.24	3539.93	5263.65	4782.57	4695.08	5114.35	5066.93	3583.89	4515.67	5657.92	5989.66	4813.47	3862.47	4781.07	4782.97	4634.84	4613.77	4442.26	4039.96	4384.42	4053.17	4087.89	3839.13	4278.89	4060.7	4452.23	4031.95	4344.85	3434.51	2917.14	2020.14	6105.44	4541.95	5292.92	5010.38	4118	4118.19	4507.5	4336.46	4538.96	4429.25	4425.51
Par6	263.39	262.09	295.77	211.63	229.19	252.55	250.44	225.2	225.39	465.51	347.49	403.6	396.36	413.96	304.88	456.23	352.69	364.71	238.4	285.4	257.83	349.43	357.33	267.99	254.4	250.03	284.7	234.82	259.01	244.88	251.08	267.87	207.99	226.68	226.61	210.47	323.5	126.1	265.2	239.79	219.68	274.69	241.37	264.1	254.02	319.69	270.76	284.54	265.97
Pcdhgc5	172.34	165.39	167.13	167.07	155.43	157.99	186.97	164.15	190.03	249.73	244.62	232.29	225.35	205.82	201.55	132.57	158.4	163.07	184.49	186.36	164.86	135.98	134.29	172.37	174.33	187.52	168.54	149.13	173.02	128.94	153.29	141.7	174.83	170.77	185.71	205.32	102.23	42.03	162.07	143.41	189.32	155.59	158.59	169.44	183.84	195.73	191.02	183.92	196.53
Pdgfc	226	272.27	250.69	251.73	164.65	201.81	279.6	278.1	265.16	366.1	416.07	264.23	271.7	296.01	339.67	568.49	421.99	347.08	250.38	251.32	261.55	275.12	263.91	264.22	218.24	189.36	253.95	432.92	431	531.74	257.69	190.22	307.47	259.93	269.97	280.38	481.76	601.2	266.18	376.93	285.77	277.25	421.63	432.74	288.35	209.86	201.54	221.79	184.7
Pdk4	296.72	372.77	349.64	321.9	347.73	344.8	308.76	320.16	320.41	591.59	450.37	554.58	485.86	491.43	361.15	888.56	748.7	555.33	348.61	314.15	440.05	491.74	441.41	402.62	371.91	323.56	394.03	474.09	429.98	598.71	384.55	291.16	412.97	344.56	357.5	391.51	754.84	743.86	1148.21	482.72	412.57	387.38	517.55	436.72	354.71	470.83	430.24	387.32	359.07
Pdpn	773.11	826.97	794.95	834.26	704.69	853.36	1025.78	956.41	866.2	4696.31	3884.12	5042.05	2625.9	5483.2	6338.06	5749.39	2977.46	2440.6	783.48	826.38	927.21	1429.36	1013.62	1121.04	693.46	653.56	982.79	1690.49	1627.79	2472.8	1045.28	689.08	1347.43	1005.72	1394.02	2299	8030.19	4616	799.52	1645.63	1076.09	1007.84	2089.56	1971.19	1270.09	946.02	1160.15	831.97	784.62
Pfkfb3	1041.38	1069.98	1155.59	1254.17	1068.23	1107.06	955.45	930.63	985.52	1920.23	2176.39	1775.53	1593.44	1875.53	1699.36	1502.44	1358.79	1142.62	977.55	1076.63	1212.31	1143.17	740.36	980.13	951.73	959.66	1234.47	914.8	959.27	946.54	1083.6	1047.2	1296.18	945.27	915.44	894.87	3344.28	3830.11	1373.14	1057.12	910.88	1007.2	1057.54	876.62	868.85	1118.91	1217.98	945.57	1128.91
Phgdh	1390.95	1521.63	1541.52	1687.45	1394.89	1499.14	1566.12	1452.92	1467.23	1171.05	1049.33	1355.97	1348.91	1298.53	901.34	2246.49	2571.55	2122.16	1493.88	1533.49	1832.1	2163.01	2090.29	1712.39	1593.53	1409.16	1825.51	1937.55	1837.66	2018.02	1585.75	1460.65	1665.44	1090.35	1016.88	732.97	3170.62	2571.66	1334.83	1768.66	1453.83	1618.69	1841.23	1695.16	1517.25	1515.8	1643.84	1352.36	1323.96
Phka1	409.72	403.31	357.34	478.95	446.52	487.8	334.49	354.07	327.03	489.76	466.37	464.57	541.8	462.52	379.57	440.7	529.66	451.76	422.89	363.14	423.94	548.66	462.43	391.3	418.4	400.78	428.19	430.69	457.62	454.78	405.69	375.6	444.62	408.79	413.95	353.98	448.14	412.69	390.92	492.12	458.12	407.23	437.87	444.67	403.53	379.49	389.05	351.61	359.07
Phkb	1538.09	1690.84	1716.34	1669.63	1496.31	1736.7	1634.73	1663.2	1573.3	2194.2	2430.15	2170.42	2018.57	2061.69	1995.03	2666.89	2346.33	1972.31	1612.48	1530.29	1689.55	2012.8	1904.62	1850.79	1656.81	1534.17	1666.08	2156.79	2038.32	2367.85	1996.73	1555.76	1933.72	1376.73	1713.89	1580.01	2095.08	2004.85	1388.85	2027.26	1987.86	1912.59	2220.3	2061.88	1906.29	1766.99	1846.25	1847.86	1651.99
Phkg1	776.36	734.1	834.53	798.62	791.62	810.69	780.49	775.98	799.91	1219.54	1147.63	1212.24	1096.39	1187.52	845.07	1385.4	1337.75	1145.92	887.7	875.36	982.99	1394.57	968.07	939.87	849.71	761.11	843.86	814.64	791.37	751.63	753.23	713.34	752.09	525.15	529.3	395.19	485.96	245.83	565.76	753.07	698.34	708.18	798.38	758.09	775.79	698.1	803.52	790.86	749.16
Pla2g3	8.94	8.91	5.5	6.68	7.9	4.61	8.58	2.71	15.47	19.4	11.43	18.87	20.78	16.19	9.21	16.72	7.43	11.02	16.77	12.78	11.16	3.16	8.17	13.84	15.5	11.03	14.8	10.02	11.26	10.99	7.93	10.68	10.55	14.36	16.36	17.66	11.2	11.46	7.86	14.11	12.5	10.89	7.74	11.14	10.68	7.61	14.9	19.47	13.3
Pla2g7	8861.91	8422.41	9182.03	8983.05	7983.41	8889.91	8561.32	8298.35	8164.81	13735	13245.8	13559.7	10268.7	15922.3	10433.5	16870.8	15961.5	13156.1	7891.08	8449.08	9627.84	14040.6	10206.2	10173.7	8663.7	8227	10293.7	7970.57	8094.91	8069.07	8429.61	7772.98	8238.29	6618.41	6528.32	5313.3	12606.9	19039.7	6973.72	8183.5	8070.2	8022.37	9436.67	8272.17	8548.15	9920.14	10785.7	9224.17	8877.62
Plcd4	206.49	212.47	228.7	229.45	219.97	209.88	173.25	166.86	207.71	746.76	768.14	728.8	495.45	763.16	592.37	519.52	525.94	468.29	312.67	249.19	332.21	431.65	312.96	312.03	244.07	214.18	217.51	221.47	232.39	261.87	233.9	220.31	283.35	136.77	179.98	119.95	408.93	171.95	215.1	232.74	264.33	236.27	249.11	194.89	209.01	228.35	236.59	240.18	211.3
Pld2	153.65	165.39	156.13	147.03	172.55	140.69	137.23	143.8	123.74	242.45	258.33	241	209.37	240.51	220.99	401.29	337.84	287.58	165.32	176.78	182.22	232.43	191.51	186.21	162.71	129.61	175.38	172.5	173.02	194.91	163.86	159.17	165.79	133.74	137.44	135.41	387.93	505.67	138.49	157.51	167.89	172.88	162.46	163.87	142.65	147.88	163.86	154.71	159.58
Plxnb1	617.84	717.56	630.02	676.1	658.59	635.41	607.23	611.83	585.57	1001.33	1095.05	969.79	992.5	907.7	862.47	1430.78	1256.08	1176.78	682.85	706.04	772.26	1032.49	867.65	844.24	690.87	648.05	739.09	743.42	762.7	857.58	679.23	649.29	652.61	612.05	626.65	519.56	624.6	524.78	756.3	724.08	829.61	753.64	734.17	675.36	626.27	658.95	682.6	621	647.2
Pm20d1	64.22	61.07	57.17	89.11	40.83	63.43	70.33	48.84	50.82	227.91	185.18	238.09	177.4	283.29	146.3	261.55	179.44	113.49	40.73	72.41	63.22	124.91	71.23	67.94	45.2	45.96	72.88	62.32	58.35	120.94	66.07	47.56	75.36	49.11	44.18	38.27	98.03	42.03	50.09	87.77	62.51	62.11	92.83	97.05	64.84	71.77	73.6	63.83	56.15
Ppap2B	4544.36	4811.72	4734.5	4416.34	4872.23	4990.99	4377.58	4394.04	4244.82	5266.08	4702.55	5084.15	5721.68	5584.95	4484.22	6764.55	7545.12	6996.75	4778.73	4982.76	5534.74	6688.26	6182.12	5307.03	4572.69	4326.76	4845.63	4320.27	4373.52	4268.92	4134.85	4130.58	4012.13	3700.23	3939.9	3206.38	4709.72	3300.23	3822.78	4389.92	4615.12	4827.89	4717.56	4216.03	4608.95	5107.41	4819.35	5309.9	4821.52
Ppil6	151.21	169.21	182.52	204.94	163.33	207.57	193.83	156.01	187.82	235.18	214.9	193.09	198.18	194.26	186.2	292.61	253.69	212.66	200.06	173.58	208.25	292.51	223.04	232.76	216.95	202.23	242.57	232.6	259.01	306.85	211.43	167.9	232.11	162.46	169.34	147.18	145.65	135.02	185.64	268	215.22	217.7	277.73	265.69	219.69	175.07	190.15	157.96	178.79
Ppp1R3C	1766.53	1820.61	1929.64	1883.49	1907.27	1860.09	1717.07	1804.28	1710.3	2489.99	2784.5	2229.94	2063.32	1984.22	1766.88	2672.86	2824.01	2680.8	1903.59	2110.67	2247.36	2814.44	2339.02	2513.86	1986.1	1894.51	2080.6	1624.83	1721.97	1549.25	2003.34	1941.06	1971.4	2179.94	2667.78	3026.82	1744.96	816.46	1614.76	1766.31	1752.99	1883.13	1813.38	1596.52	1878.06	1745.24	1972.43	1871.67	1745.09
Prdm16	30.89	26.72	28.59	23.39	30.3	25.37	36.02	37.98	55.24	63.04	43.44	42.1	25.57	37	34.79	80.02	50.74	39.67	25.16	30.88	18.59	31.62	30.36	22.65	29.7	22.06	23.91	65.66	61.43	79.96	33.04	26.2	49.74	15.11	25.36	16.93	28.01	25.47	26.52	61.91	46.44	39.06	58.02	62.05	33.56	28.27	25.41	31.37	32.51
Prdx6	165.84	136.13	144.04	163.73	175.18	184.51	162.96	142.44	154.68	448.54	356.63	354.24	346.82	422.05	347.85	228.11	271.02	215.96	164.12	142.7	185.94	227.69	216.04	158.53	133.01	120.42	168.54	185.85	154.59	167.92	142.72	133.93	104	177.57	143.16	151.6	278.69	136.29	142.42	140.27	135.74	140.87	143.12	148.75	152.56	192.47	163.86	190.41	175.84
PrnP	31857.7	34187.1	33966.1	32491.6	35303	31723	36091	35358.5	36179.3	37342.6	49432.8	38505.7	34264.6	38829.9	36709.6	39365.5	36823.5	38994.5	34271.7	34777.1	32325.8	38217.9	31139.5	34697	36154.1	34089.2	32358.1	29546.3	31981.4	27148.8	33551.9	34605.2	33109.9	29124.3	33248.6	31952.7	11724.6	10048.5	30310.1	30562.5	32830	33872.1	32869.8	30761.1	34345.9	31330.6	35283.8	37183.4	32717.8
Prodh	441.43	512.72	442	519.05	421.5	417.45	440.85	396.13	411	540.67	352.06	535.71	599.34	618.62	259.87	695.09	754.88	695.27	595.39	453.66	521.86	722.58	745.03	554.86	513.96	458.69	536.38	665.51	608.12	711.65	434.76	428.97	524.5	330.96	431.95	224.45	233.88	159.22	890.87	643.36	645.65	533.37	532.25	627.63	595.76	409.94	476.68	398.13	379.75
Psmb8	165.03	208.65	179.22	145.91	138.3	153.37	149.24	122.09	139.21	1042.55	1236.79	1139.65	586.55	1119.3	1265.57	951.86	696.72	610.43	124.59	207.66	205.77	319.39	238.22	191.24	134.3	118.58	198.15	163.6	152.54	149.93	181.04	111.61	125.1	207.04	170.16	274.5	5108.85	5036.33	124.74	189.64	182.18	162.64	308.68	311.83	199.1	339.26	316.32	197.99	187.66
Ptch1	417.85	510.18	409.02	483.4	500.53	485.49	404.82	354.07	373.44	477.63	434.36	450.05	461.89	403.55	388.78	499.22	440.56	437.43	432.47	369.53	371.87	545.5	609.57	471.82	417.11	419.16	428.19	508.59	526.22	529.74	425.51	425.09	489.84	401.23	522.76	369.43	431.34	336.26	490.12	494.47	542.95	544.9	539.99	502.74	437.1	455.61	427.61	424.1	404.87
Ptgs2	1278.76	1022.9	1028.04	1695.25	1184.14	1587.94	1286.51	1249.43	1292.67	1224.39	1675.73	1348.71	1323.34	1230.31	1022.07	680.75	941.75	674.33	1260.27	1350.32	1442.87	1271.24	249.9	960	1439.86	1498.32	1219.67	1033.88	1035.03	1038.49	1121.92	1049.14	1324.82	1205.96	1239.4	1692.6	541.97	301.87	1114.81	1238.14	1460.08	1121.81	1271.07	1260.83	1413.5	1369.01	1485.24	1117.59	1130.39
Ptprz1	7029.53	7436.4	7224.9	6956.99	7389.36	7604.11	7008.93	6884.77	7188.13	11465.6	12278.8	10920.3	10620.3	10479.6	9074.83	9231.99	10327.1	9890.21	8215.73	7369.25	8466.35	9226	7352.21	8136.69	7121.82	6761.77	7499.06	7002.35	7415.13	6787.69	6657.53	6870.39	6395	5783.46	6610.95	6159.61	6244.61	4068.29	6607.35	6192.28	6609.22	6755.85	6482.2	6369.39	6643.39	8177.08	7333.31	7699.79	7230.06
Ptx3	21.95	39.44	28.59	31.19	43.47	24.22	30.88	24.42	53.03	417.02	386.35	239.54	107.08	257.86	720.26	315.3	118.8	134.43	44.33	61.77	65.7	50.6	33.87	32.71	30.99	33.09	58.08	51.19	54.26	48.98	34.36	38.82	27.13	225.93	51.54	663.8	1033.53	180.87	55	33.7	25.9	30.73	37.91	26.25	26.7	73.94	67.47	25.97	50.24
Pygb	4002.13	4162.86	4249.62	3996.43	4160.96	4225.27	3914.43	3947.72	3937.67	4371.43	4723.13	4475.86	4617.3	4589.37	3074.39	6216.37	6326.17	5299.9	4499.6	4295.89	4996.76	5592.52	4557.76	4716.94	4283.42	4203.58	4158.93	3983.06	4069.47	4114	4224.71	3972.38	4322.61	2949.91	3587.31	2737.6	2730.88	2469.76	4469.07	4309.99	4221.29	4610.83	4380.26	4203.31	4341.97	3973.28	4190.21	4236.67	4197.96
Pygl	133.32	173.03	167.13	138.12	168.6	163.75	169.82	175	128.16	433.99	546.38	286	174.21	284.45	214.85	470.56	358.88	269.95	161.73	165.06	200.81	213.46	144.8	245.35	148.51	144.32	158.29	199.21	218.06	235.89	210.11	131.99	239.64	78.58	131.71	98.61	1109.16	1827.8	137.51	231.96	214.32	174.16	266.13	230.69	196.81	165.28	181.38	166.61	130.03
Rfx4	202.42	193.38	190.22	227.22	172.55	216.8	200.7	200.78	154.68	421.87	370.35	412.31	375.59	417.43	393.89	459.81	436.84	358.1	240.79	194.88	240.48	472.76	337.48	303.22	229.86	238.08	276.73	214.79	234.44	253.88	192.93	195.08	186.89	200.99	201.25	153.07	303.9	201.25	222.96	241.36	188.43	236.27	234.41	223.53	197.57	257.71	216.43	202.31	193.57
Rgma	472.32	454.2	451.9	471.15	474.18	532.77	408.25	359.5	402.16	744.33	740.7	634.43	616.92	720.38	596.46	798.99	714.05	728.32	473.2	502.64	425.18	716.26	655.11	600.16	448.1	410.89	540.93	503.03	524.17	565.72	475.73	413.45	402.42	574.27	508.85	412.85	619	582.09	570.67	496.82	506.34	514.8	585.63	456.6	455.4	618.72	509.98	438.16	594.01
Rgs10	36.58	41.98	32.99	34.53	34.25	24.22	22.3	46.12	46.4	111.53	109.73	103.08	76.72	80.94	58.32	75.24	66.83	40.77	28.75	41.53	50.82	42.69	30.36	32.71	33.58	39.53	30.75	30.05	29.69	31.98	27.75	37.85	28.64	27.2	32.72	27.23	161.05	196.15	27.5	46.23	33.93	38.42	34.04	33.41	33.56	44.58	41.18	44.36	45.81
Rgs20	764.98	788.81	865.32	773	771.87	772.63	825.08	785.47	733.62	1612.31	1435.68	1572.28	1283.38	1530.95	1662.53	1498.85	1433.04	1486.4	825.41	861.52	1006.54	1083.09	1182.94	932.32	875.54	741.81	866.63	766.79	774.99	730.64	710.95	766.72	657.13	916.56	724.82	1058.98	1078.35	471.28	466.55	685.68	697.45	770.93	768.21	711.95	778.08	845.98	868.36	874.17	799.4
Rhcg	33.33	47.07	23.09	28.96	34.25	19.6	37.74	28.49	26.52	84.86	45.72	40.65	36.76	42.78	38.88	32.25	24.75	44.07	25.16	40.47	22.31	22.14	32.7	44.04	23.24	36.77	26.19	28.94	31.74	22.99	19.82	33	27.13	57.43	50.72	33.85	7	7.64	21.61	23.51	41.08	44.82	27.85	25.46	22.12	10.87	23.66	43.28	22.16
Rorb	121.13	138.68	126.44	120.29	110.64	141.84	133.8	112.6	112.69	145.47	125.74	136.47	151.83	143.38	158.58	130.18	153.45	191.72	111.41	129.92	117.76	196.06	199.69	192.5	121.39	135.12	136.66	114.63	117.73	113.94	108.36	116.46	108.52	98.99	89.99	94.2	106.43	38.21	81.52	105.01	105.38	119.1	123.78	134.44	129.68	127.22	103.4	150.38	132.99
S100B	2124.22	2234.1	2175.94	2210.95	2125.92	2098.8	2091.01	2013.2	2063.85	3995.62	4345.92	4864.93	3487.35	4387.02	3240.14	4249.34	3830.11	3290.13	1997.03	2237.4	2485.36	3975.01	2486.16	2840.99	2209.51	1968.96	2844.75	1730.55	1906.25	1667.19	1972.94	1867.3	2043.75	1960.06	1710.62	1673.47	1875.2	2292.71	1931.03	2137.76	2128.95	2267.32	2500.35	2199.5	2068	2953.32	3641.68	2993.58	2441.05
S100a1	2761.57	3048.35	3035.75	2658.71	2316.91	2336.35	2826.9	2941.12	3051.58	6221.34	7208.14	7926.75	4633.28	7414.23	5407.05	9853.03	6865.73	5861.85	3139.9	3455.67	3586.11	5073.9	4321.88	3936.87	3157.36	2806.37	3546.25	4850	4358.17	5642.25	3246.83	2938.77	4089	2640.11	3291.98	3295.43	7058.28	6083.33	3679.37	4281	3360.43	3252.74	4765.53	4875.48	3474.64	2338.95	3624.15	3366.83	2435.14
S100a10	825.95	1160.31	1091.82	899.98	952.32	926.01	862.82	1073.07	1140.2	5030.9	8122.59	5226.43	2617.91	4545.43	6938.62	3950.77	3134.62	2721.57	1566.95	1548.39	1571.79	2510.86	1737.63	1772.79	1295.23	1016.65	1183.22	954.87	954.15	1029.5	1180.07	1118.05	1128.88	1797.6	1462.74	4260.95	9510.47	3734.58	990.07	947.41	1310.06	1133.34	1194.48	1076.28	1164.06	989.51	1360.81	1701.81	981.15
S1pr3	216.24	197.2	172.62	231.68	206.8	241.02	193.83	196.71	234.23	4657.52	4462.51	3732.54	1679.75	4081.76	4833.09	3603.22	1244.94	1293.57	261.16	301.37	236.76	621.39	365.51	427.78	256.98	203.15	390.61	308.27	278.46	417.8	252.4	237.78	247.18	430.7	238.88	894.14	2345.76	1201.13	234.75	271.14	288.44	247.16	373.66	295.92	235.71	496.93	460.03	270.47	292.57
Sema4a	292.66	376.59	341.95	346.4	366.18	413.99	291.61	301.17	318.2	501.88	608.11	458.76	458.69	438.24	462.44	366.65	381.15	513.46	416.9	317.35	321.05	406.36	409.88	418.98	402.9	368.61	353.03	263.76	314.3	272.87	352.83	373.65	343.64	354.38	392.68	410.64	187.66	161.76	262.25	332.26	358.99	425.16	287.01	249.78	325.72	312.08	304.06	399.22	276.32
Sema5b	81.29	61.07	65.97	85.76	64.54	78.42	63.47	63.76	55.24	84.86	61.73	69.69	46.35	60.13	66.5	69.27	56.93	77.13	59.9	51.12	80.57	58.5	65.39	54.1	55.53	70.78	77.44	66.77	72.69	72.96	60.79	76.67	55.77	34.76	46.63	33.12	26.61	26.75	42.24	51.72	55.37	65.31	58.8	63.64	64.84	56.54	60.46	61.67	69.45
Sema6b	2742.06	2815.53	2682.81	2975.04	3283.72	3494.15	2617.63	2588.4	2651.63	2708.2	2939.95	2402.71	2956.74	2635.22	2670.27	1820.12	2564.13	2820.74	3145.89	2901.91	2978.72	3062.68	2765.25	2944.16	3085.05	3151.08	2738.84	2535.18	2689.43	2131.96	2846.43	2700.99	2664.71	2778.39	3019.55	2817.82	962.11	765.51	3172.55	2846.16	3084.48	3126.6	2778.09	2613.94	2956.69	2783.69	2788.22	2804.25	2887.3
Serpina3n	408.91	480.92	470.59	651.59	504.48	571.98	516.32	450.39	417.63	10345.5	11956.4	8474.07	4192.17	8772.88	12854.1	5001.76	3064.09	2290.75	680.45	654.93	829.28	1029.33	409.88	637.9	572.07	500.05	756.17	449.61	444.31	456.78	500.83	425.09	572.73	1299.65	816.45	2953.96	11118.2	6805.54	1250.36	618.29	567.96	469.98	525.29	518.65	546.18	1280.93	1813.83	630.74	950.12
Serping1	165.84	162.85	175.92	184.9	175.18	174.13	226.43	238.76	249.7	1813.55	1707.73	1778.44	855.06	2032.78	1925.46	2353.98	1144.7	928.86	218.03	267.3	205.77	415.84	359.67	361.1	144.63	134.21	279.01	331.64	267.2	570.72	223.33	155.28	185.38	176.06	197.98	283.33	2840.12	3549.88	333.95	300.13	249.15	208.74	420.08	410.47	266.22	207.69	235.71	143.89	161.06
Sh3Pxd2B	210.55	251.91	210.01	229.45	181.77	228.33	260.73	177.72	223.18	659.47	589.82	474.73	377.18	509.93	397.98	830.04	585.34	468.29	269.54	252.39	277.67	302	273.26	304.48	152.38	202.23	263.07	265.98	300.99	359.82	248.43	220.31	229.09	210.06	238.06	314.24	2211.31	2188.27	202.34	231.17	199.14	234.99	304.81	250.58	231.9	274.02	223.44	252.08	236.42
Sirt2	2348.6	2334.61	2450.81	2731.11	2272.13	2466.66	2521.57	2289.95	2505.79	4485.38	4293.34	4233.41	3685.53	4159.23	3140.9	6223.53	5756.92	4675.15	3160.26	3523.82	4161.28	3679.33	3221.85	2823.37	2865.52	2514.98	3441.48	3526.77	3632.32	3769.16	2743.36	2521.44	2788.3	3003.56	2302.09	2278.39	6706.76	8652.45	3418.1	3173.72	2732.63	2828.86	3126.22	3017.25	2611.13	3097.94	3253.5	2569.48	2699.64
Slc13a3	329.24	311.71	302.37	331.92	305.58	362.1	284.75	313.38	322.61	671.59	603.54	704.12	712.81	744.66	652.73	795.41	585.34	603.81	359.39	430.23	360.72	414.26	589.72	436.59	293.14	261.98	388.33	393.97	310.2	407.8	285.44	294.07	236.63	324.16	151.35	323.07	243.68	383.39	150.28	307.97	263.44	303.5	429.36	486.04	330.3	337.09	332.97	358.1	298.48
Slc13a5	41.46	81.43	49.48	49.01	76.4	38.06	60.04	56.98	57.45	60.61	77.73	66.78	54.34	62.44	82.87	34.63	48.26	65.01	51.51	38.34	48.34	72.73	95.76	75.49	41.32	45.04	56.94	52.31	44.02	38.98	51.54	53.38	39.19	61.96	73.63	70.65	25.21	25.47	24.56	47.8	68.76	72.35	56.47	49.32	60.26	64.16	54.33	104.94	79.79
Slc14a1	590.2	608.14	627.82	564.71	572.97	593.89	562.64	591.48	576.73	2751.84	2923.95	2748.23	2024.96	2882.67	2858.52	2282.32	1712.72	1556.91	661.28	768.87	855.31	1083.09	701.82	830.4	592.73	544.18	651.4	479.66	612.21	574.72	499.51	537.67	509.43	1141.73	800.09	1534.38	1166.58	470.01	451.82	452.94	486.69	554.5	526.06	422.4	499.65	912.31	972.63	879.57	679.71
Slc14a2	30.08	31.81	24.19	43.44	36.88	51.89	58.32	32.56	28.73	60.61	68.58	55.17	39.96	25.44	26.6	78.82	85.39	36.36	27.55	51.12	42.15	74.31	7.01	47.81	45.2	35.85	75.16	42.29	63.47	59.97	34.36	27.17	57.27	43.83	31.91	30.91	88.23	105.72	52.06	57.99	44.65	43.54	61.89	44.55	46.53	38.06	34.17	20.56	29.55
Slc15A2	147.14	198.47	83.56	232.79	189.67	144.15	116.64	166.86	172.36	189.11	141.74	203.25	171.01	130.66	130.96	224.53	201.71	163.07	110.21	118.21	122.72	161.28	150.64	161.05	134.3	111.23	167.4	111.29	110.57	152.93	130.82	112.58	111.53	125.43	103.08	89.05	93.83	44.58	201.35	115.19	192.89	115.25	101.34	97.05	122.81	200.08	111.28	121.17	97.52
Slc16a1	1462.49	1501.28	1489.84	1507.01	1361.96	1360.76	1411.73	1444.78	1648.43	3115.52	3394.89	2598.7	2056.93	2942.8	3565.48	4568.22	2951.47	2500.1	1405.23	1653.82	1641.21	2224.68	1758.65	1873.44	1478.6	1257.49	1779.96	1756.15	1801.83	1997.03	1645.22	1548.97	1660.92	1363.88	1585.45	1848.62	2649.65	2169.16	1169.82	1516.33	1394.89	1467.58	1695.79	1501.07	1590.48	1802.87	1829.6	1682.34	1651.99
Slc1a2	47208.5	45808	47362.6	47135.1	49193.9	50270.8	43873.6	45059.6	42410.6	60947.8	56608.9	57458.8	61442.6	53065.1	48597.9	51268	70405.9	67346.2	47266.2	46425.2	51323.7	56024.8	54114	46433.4	47303.6	44153.7	44380.6	39412.1	42419.7	38011.5	42196.9	42858.6	40864.4	46457.3	46747.9	42048.7	16061.8	6681.99	43647.6	42460.5	46729.8	45392.4	39034.8	37777.2	41130.4	50812.1	46157.2	47706.9	46578
Slc1a3	13494.9	14650.2	14225.5	12730	13350.9	12603.2	12914.9	12795.5	12365.4	30718.8	28862.3	32708.7	24400.3	41881.3	33734.4	30691.3	30961.4	29234.3	15921.1	14086.8	16374.9	21623.8	17921.6	17900.2	14760.2	14047.5	15094.9	12494.5	13343.8	12947.7	13218.6	14414.3	12916.6	11845	13799.5	13521.7	14818.2	5087.28	13055.6	12870.4	14418.7	14447.2	13148.5	12419	13540	14852.5	14897.1	16192.6	13660.7
Slc1a4	704.01	875.32	847.72	823.12	828.5	785.32	646.69	724.43	698.26	1566.25	2057.51	1691.33	1254.61	1418.79	1623.65	1086.82	1064.26	1221.95	1001.51	833.83	814.41	1067.28	1006.61	933.57	874.25	833.73	748.2	685.54	739.16	708.65	761.16	794.86	800.32	1102.44	1139.59	1324.65	669.42	280.22	631.56	790.69	960.89	964.3	728.75	596.61	738.41	639.38	806.15	995.34	690.06
Slc20a1	1768.97	1763.36	1863.67	1841.16	1982.35	1824.34	1725.64	1880.25	1553.41	3324.03	3646.36	3073.43	2836.87	2806.35	2724.5	2078.09	2165.65	2429.58	1865.25	1741.15	1885.41	3103.79	3039.68	2272.29	2253.41	1858.66	1729.85	1540.25	1597.07	1501.27	1806.44	1999.29	1728.74	1953.26	1981.4	2145.93	2999.77	1644.39	1457.61	1745.94	1965.53	2045.13	1665.61	1627.55	1930.7	1836.58	1926.87	2154.04	1821.92
Slc22a4	69.1	61.07	65.97	73.51	52.69	81.88	75.48	69.19	53.03	247.3	253.76	209.06	142.24	243.98	227.13	242.44	188.1	123.41	63.49	56.44	99.17	150.21	84.08	123.3	72.32	70.78	105.91	76.79	80.88	58.97	64.75	58.23	73.85	80.09	84.26	105.24	128.84	73.88	75.63	79.15	79.48	74.92	69.63	72.39	70.94	88.08	68.35	71.4	81.27
Slc24a6	61.78	62.34	63.77	79.08	55.32	58.81	44.6	67.83	75.13	126.08	123.45	84.2	67.13	112.16	81.85	168.4	127.46	123.41	64.69	66.03	83.05	88.54	101.6	71.72	59.4	57.91	52.39	62.32	77.81	51.97	59.47	53.38	60.29	57.43	57.27	68.44	208.67	318.43	63.84	72.88	65.19	74.28	82	65.23	63.31	63.07	78.86	70.32	70.93
Slc25a18	467.44	533.08	523.37	438.85	536.09	559.29	506.03	442.25	510.44	1044.97	1822.04	842.04	684.04	704.19	519.73	914.84	825.42	885.89	664.88	566.54	622.27	1356.63	1100.03	826.63	628.89	587.38	560.29	507.48	509.83	455.78	545.76	531.85	497.37	409.54	616.84	428.3	572.78	278.95	490.12	542.28	609.04	645.43	474.23	423.99	552.28	433.86	518.74	645.89	512.74
Slc25a34	66.66	92.88	80.26	77.97	90.89	62.27	48.03	63.76	41.98	48.49	50.29	58.07	59.13	54.35	26.6	28.66	54.45	63.91	95.84	40.47	75.61	52.18	53.72	109.46	90.39	61.59	54.66	45.63	43	44.98	51.54	39.79	63.3	44.58	110.44	63.29	51.82	70.06	56.97	58.77	147.35	97.33	52.61	62.84	73.23	69.59	76.23	124.42	75.36
Slc25a42	735.71	666.67	889.51	902.2	782.4	763.41	620.96	706.79	620.92	928.59	756.71	850.75	941.36	987.48	871.68	493.25	648.46	648.99	682.85	617.65	718.96	599.26	569.87	558.63	685.71	739.97	769.84	621	651.11	603.71	745.3	735.66	721.94	1066.17	769	971.41	291.29	266.21	794.61	709.97	761.74	842.64	740.36	753.32	678.91	719.84	684.35	611.27	614.7
Slc26a6	158.52	176.85	164.93	137	156.74	136.08	133.8	130.23	114.9	235.18	208.04	227.93	238.14	217.39	209.73	234.08	235.13	213.76	194.07	144.83	183.46	177.09	163.49	179.92	152.38	157.19	178.79	201.43	123.88	158.92	158.58	177.61	161.27	148.86	121.08	139.82	221.27	298.05	165.99	156.73	173.25	150.47	160.14	116.94	141.12	139.18	158.6	160.12	131.51
Slc27a1	1089.35	1171.76	1258.94	1339.94	1115.65	1306.56	1097.83	1108.35	978.89	1282.58	1211.64	1239.83	1166.71	1194.46	1075.27	1528.71	1603.82	1495.21	1280.64	1003.16	1180.08	1511.58	1377.96	1384.01	1281.02	1171.08	1163.86	1332.14	1170.16	1544.25	1104.74	1086.02	1119.84	1041.23	1288.48	1061.19	2768.69	3113	1400.64	1431.7	1566.35	1461.81	1418.83	1485.16	1379.94	1226.56	1147.01	1217.12	1142.21
Slc2A12	152.02	230.28	161.63	226.11	125.13	175.28	523.18	613.19	406.58	152.75	121.16	148.08	134.25	168.82	154.49	2545.07	1176.88	523.38	121	151.22	152.47	158.11	157.65	228.99	156.25	143.4	160.57	1819.59	1661.57	2861.61	654.12	110.64	1244.94	98.99	679.83	371.64	207.27	208.89	455.75	1501.44	739.42	595.48	1531	1890.06	900.89	167.46	145.46	127.66	147.76
Slc2a10	46.34	49.62	42.88	50.12	47.42	42.67	53.18	37.98	57.45	123.65	118.88	121.95	75.12	92.5	122.77	91.96	50.74	61.7	37.14	66.03	59.5	64.83	64.23	70.46	30.99	45.96	44.41	28.94	39.93	38.98	40.97	44.64	36.17	50.63	33.54	45.63	165.25	145.21	52.06	31.35	34.83	39.06	42.55	42.96	28.22	44.58	36.8	47.6	41.37
Slc2a4	13.01	17.81	15.39	18.94	11.85	14.99	22.3	21.71	28.73	70.31	84.59	82.75	44.75	56.66	63.43	47.77	44.55	29.75	16.77	22.36	29.75	28.46	44.37	28.94	19.37	15.63	20.5	21.15	23.55	18.99	14.54	25.23	24.11	15.87	13.91	12.51	35.01	68.78	26.52	19.59	16.07	23.05	17.02	23.86	9.92	16.31	14.9	23.8	29.55
Slc30a10	534.1	581.43	602.53	511.25	638.83	525.85	566.07	565.7	561.26	429.14	466.37	406.5	509.84	372.33	341.71	406.06	512.33	590.59	667.27	646.41	634.67	613.49	544.18	620.29	635.35	584.62	552.32	572.03	608.12	544.73	537.84	618.23	580.27	351.36	574.3	403.28	204.47	226.72	466.55	457.64	567.07	653.11	543.86	477.29	597.29	521.94	555.54	677.26	580.71
Slc32a1	1358.43	1771	1538.22	1371.13	1423.87	1300.79	1389.44	1300.98	1389.9	1221.96	1492.84	1396.62	1312.15	1186.37	1184.74	771.52	891.01	1447.83	1613.68	1375.88	1341.23	1709.22	2077.44	1563.93	1629.69	1386.18	1410.98	1332.14	1347.27	1279.38	1481.36	1446.09	1483.07	1341.21	1595.27	1652.86	88.23	56.04	1216.96	1365.88	1541.35	1802.46	1370.09	1226.63	1408.16	1267.88	1345.91	1608.77	1357.95
Slc38a3	1303.96	1229.01	1275.43	1493.65	1282.93	1568.33	1516.37	1508.54	1279.41	3212.5	1833.47	3664.31	3094.18	4655.28	2067.67	5512.92	3253.42	2279.73	1043.44	1136.27	1132.98	2000.15	1701.43	1672.13	1239.7	1165.57	1526	2909.11	2765.19	3904.1	1783.97	1212.19	2188.44	1707.68	1443.92	1047.21	1756.17	1081.4	843.72	2332.88	1639.58	1615.49	2744.82	2656.1	1979.52	1599.53	1636.83	1324.23	1455.47
Slc39a12	1014.55	1091.61	1021.45	1112.72	977.34	1011.34	1106.4	1117.84	1014.25	1522.6	1353.38	1531.63	1502.34	1577.2	946.36	2623.89	2039.42	1597.68	1020.68	1045.75	1220.99	1642.81	1405.98	1254.41	1058.91	923.81	1038.59	1781.75	1643.14	2324.87	1194.6	948.21	1496.64	654.36	879.44	555.62	358.52	224.18	997.93	1675.41	1248.44	1205.69	1870.62	1760.39	1274.67	937.32	1018.2	1063.5	821.56
Slc41a1	578.82	615.78	554.15	619.29	617.76	651.55	586.65	474.81	589.99	1469.27	1111.06	1315.32	1078.81	1414.16	1199.06	1054.57	893.49	756.97	558.26	661.32	648.3	736.82	554.69	660.55	601.77	569.92	635.46	631.01	640.88	685.67	613.16	534.76	616.44	654.36	615.2	742.54	777.25	457.27	760.23	665.31	658.15	693.45	656.81	631.61	615.6	639.38	646.67	578.81	617.65
Slc4a4	1278.76	1072.52	1127	1429.05	1310.59	1574.1	955.45	961.83	852.94	1765.06	1293.94	1649.23	1713.31	1917.15	1374.01	1256.41	1264.74	1158.05	1178.81	1050.01	1227.19	1497.35	1230.82	1102.17	1138.97	1247.38	1270.91	1210.83	1234.66	1110.46	1078.31	1098.64	975.15	1092.62	874.53	838.21	899.09	295.51	1035.25	1136.27	1161.82	1224.9	1135.68	1105.71	1109.9	1221.12	1168.04	1089.46	1276.68
Slc56a1	832.46	795.17	776.26	741.81	799.53	839.52	787.35	750.2	755.71	935.87	829.86	831.87	834.28	919.26	886	858.71	789.53	872.67	878.12	785.91	868.95	858.56	791.74	902.12	849.71	802.48	863.22	776.8	799.56	700.66	787.59	757.98	720.44	871.98	858.17	992.01	1058.74	979.5	782.82	884.72	853.72	862.49	931.44	873.43	937.5	829.67	817.54	837.38	927.95
Slc56a5	3575.33	3568.71	3586.61	3712.4	3858.01	3921.98	3272.89	3224.65	3038.33	3835.61	3726.38	3616.4	3827.77	4038.97	3585.94	4790.36	5497.04	5245.91	3453.77	3631.38	4044.76	5001.17	4786.65	3770.79	3558.97	3208.07	3414.15	2956.97	3110.2	2895.59	3256.08	3215.37	3098.78	2410.4	2664.5	2015.67	3450.71	2105.48	2374.01	3252.08	3231.83	3522.95	3434.12	3015.66	3231.3	3656.85	3534.78	3795.26	3546.32
Slc6a1	4428.11	4823.17	4691.62	4694.8	5194.94	5003.67	4374.15	4351.99	4116.65	3920.46	4988.32	3912.56	4532.6	3884.03	3301.52	2553.43	3212.59	4472.41	4918.89	4492.9	4452.58	5731.66	5643.78	5366.17	4931.68	5010.66	4419.72	3692.59	4004.97	3404.34	4159.96	4350.89	3953.35	4091.64	5160.48	4265.36	1246.4	816.46	5613.35	4693.97	5759.07	5628.91	4199.23	3812.73	4470.88	4526.75	4411.02	5035.1	4339.81
Slc6a11	1790.92	2428.76	1888.96	1773.22	1956.01	2087.27	1699.91	1793.43	1595.4	1236.51	1533.99	1223.86	1462.39	1142.43	1035.37	1209.83	1747.37	2208.11	2110.84	1793.33	1804.83	2781.24	2713.87	2336.45	2049.38	1972.64	1915.48	1693.83	1912.39	1574.23	1987.48	1894.48	1867.41	1625.32	1856.24	1395.29	490.16	194.88	1294.56	1956.74	2125.38	2369.12	1872.17	1683.23	2068	1808.31	1713.94	2173.51	1818.97
Slc6a9	1065.77	1061.07	1015.95	1383.38	1111.7	1410.35	1216.18	1012.03	1210.91	1272.88	1193.36	1024.96	1161.92	1026.8	971.94	1427.2	1341.47	1100.75	987.13	1071.31	1004.06	1661.79	1789.01	1245.6	1078.28	979.89	1573.83	1385.56	1496.74	1475.28	1273.89	995.76	1201.23	1482.51	1056.15	894.14	1081.15	1278.82	1025.43	1410.54	1252.01	1365.77	1592.89	1341.18	1173.98	1684.35	1503.64	1107.85	1309.18
Slc7A10	448.75	548.35	504.68	530.18	588.78	517.78	554.06	628.11	452.99	433.99	374.92	477.64	628.11	440.55	344.78	1304.18	1087.78	826.39	610.97	522.88	555.33	660.92	615.41	593.86	568.2	493.62	450.97	1036.11	996.12	1361.34	693.77	469.74	922.4	665.69	713.37	529.12	152.65	48.4	369.31	1129.22	729.6	722.9	997.2	1100.15	807.83	329.48	453.9	494.42	440.33
Slc7a11	329.24	281.17	311.16	344.17	313.49	302.13	295.04	297.1	320.41	254.58	203.46	429.73	300.47	352.67	262.93	889.76	643.51	706.29	391.74	361.01	384.27	381.06	603.73	461.75	289.26	259.22	333.67	417.34	357.29	556.73	329.04	352.3	274.31	177.57	279.79	331.16	984.52	845.76	293.68	289.16	310.77	387.38	469.59	438.31	305.89	340.35	270.76	355.94	251.2
Slc7a2	733.28	670.48	703.69	673.87	619.07	744.96	650.12	596.91	649.65	1845.07	1440.26	2100.73	1636.59	2051.28	1635.93	2066.15	1371.17	1268.23	676.86	755.03	877.62	1034.07	808.09	832.92	650.84	645.29	862.08	714.48	784.2	735.64	673.95	645.4	607.4	739.74	643.02	640.98	2123.08	2375.51	892.83	756.99	746.56	792.06	782.13	663.43	736.12	807.92	786.87	642.64	660.5
Slc9a3r1	649.54	748.09	750.97	683.89	692.83	686.15	662.13	691.87	585.57	1006.18	795.57	1112.07	1029.26	1038.36	807.22	1507.21	1206.58	1112.87	893.69	751.83	763.58	910.74	792.91	878.21	756.73	697.69	731.12	920.37	815.94	1033.5	721.52	737.6	807.85	798.68	1022.61	745.48	1649.73	1454.6	753.36	751.51	854.62	739.55	854.08	807.41	812.4	679.61	784.24	749.75	679.71
Snap25	14459	12800.3	13465.7	15788.6	14654.9	16637	15038.5	14344.7	15341.9	9288.37	11796.4	10187.2	11998	9726.83	10101	7866.9	11541.1	11234.5	14560.2	14989.8	15411.7	16450.3	15221.7	14841.6	16308.5	17443.1	15342	12954.1	13465.6	11008.6	15726.7	14734.6	16384.6	12365.6	12901.2	10522.9	575.59	380.85	15004.3	15605.3	15567.1	14259.6	14935.6	13870	14958.9	12743	15724.2	15868	14745.3
Soat1	570.69	543.26	525.57	654.93	562.43	625.03	564.35	598.26	572.31	804.94	756.71	757.83	736.79	815.19	645.57	1132.2	831.61	786.72	560.65	520.75	573.93	708.35	731.02	630.35	538.49	529.47	576.24	674.42	752.47	791.61	561.62	533.79	601.37	487.37	549.75	497.48	1819.19	3251.83	591.29	757.77	620.65	642.87	727.98	753.32	591.18	551.3	584.46	584.22	560.02
Socs3	29.27	62.34	45.08	50.12	34.25	39.21	41.17	55.62	46.4	1253.48	1659.72	977.05	356.41	1097.33	1360.71	907.67	201.71	315.13	37.14	77.74	59.5	135.98	113.27	90.59	41.32	43.2	77.44	107.95	56.31	111.95	44.93	41.73	45.22	284.11	228.25	759.46	3103.4	2174.26	62.86	65.83	154.49	53.79	81.23	91.48	62.55	157.67	184.01	87.63	66.49
Sorcs2	1065.77	1076.34	1051.13	1033.64	900.95	1025.18	837.09	968.62	961.22	1966.29	2647.33	1785.7	1336.12	1564.48	1755.63	846.76	882.35	1199.92	1100.94	974.4	938.36	1030.91	1114.04	1157.53	907.82	911.86	919.02	973.78	906.03	961.53	914.45	828.83	931.44	918.82	1041.42	1192.92	642.81	281.49	935.07	985.81	1087.7	1074.43	936.86	889.34	939.79	948.19	940.21	1121.92	1065.37
Sorl1	5923.11	5470.75	6370.58	6322.1	6134.09	5803.98	5743	5742.51	5457.94	6335.3	5594.14	5958.13	6742.96	5892.53	5622.92	4655.41	4750.82	5368.22	5598.15	5838.96	4927.34	5883.45	5683.48	4616.29	6088.73	5185.31	5350.13	5270.68	5386.03	4837.64	5717.97	5846.48	5005.37	6832.25	5373.19	5294.17	1757.57	2141.14	4648.82	5331.07	5954.64	5800.51	5323.31	5351.98	5783.69	6059.95	5815.65	5236.34	5623.87
Sox2	1165.76	1330.79	1315.02	1282.02	1223.66	1381.52	1171.59	1229.08	1246.27	2022.06	1936.35	1814.73	1660.57	1726.36	1692.2	2478.19	1687.97	1778.39	1293.82	1356.71	1186.28	2254.72	1734.12	1579.02	1366.25	1326.43	1462.23	1410.04	1483.44	1588.23	1322.78	1289.84	1333.86	1410.73	1363.75	1256.94	2160.9	1192.21	1384.92	1468.53	1418.11	1528.41	1570.46	1527.32	1520.3	1582.13	1491.37	1392.39	1386.02
Sox21	99.18	114.5	95.66	84.65	102.74	102.63	90.91	80.04	77.34	89.71	102.88	92.91	111.88	95.97	89.01	140.93	136.13	145.44	118.6	110.75	70.66	139.14	147.14	109.46	90.39	98.36	91.1	93.48	110.57	90.96	124.22	106.76	76.87	112.59	92.44	63.29	79.83	36.94	101.17	75.23	91.98	87.08	82	73.18	80.86	89.16	100.77	125.5	118.21
Sox9	1086.91	1078.88	1147.89	1198.48	1105.11	1274.27	1224.76	1119.2	1129.15	2948.23	3129.7	2614.67	2165.61	2856.07	2636.51	3080.12	2050.56	1639.55	961.98	1166.09	1066.04	2178.82	1523.93	1550.09	1101.53	1096.63	1224.22	1676.02	1571.48	1935.06	1272.57	1017.12	1309.75	1097.91	1275.4	1320.97	1835.99	854.67	1184.55	1536.71	1404.72	1327.35	1704.29	1568.68	1343.32	1399.45	1358.18	1100.28	1133.35
Sparc	626.78	930.03	681.7	760.75	861.43	934.08	717.02	678.3	592.2	4126.55	4307.05	3472.67	2272.69	2997.14	2589.45	2903.36	3071.51	2439.5	1327.36	1181	1441.63	1628.58	949.39	1143.69	1052.45	932.09	847.27	861.38	860.99	874.57	860.27	736.63	792.78	1102.44	1216.49	1306.98	4712.52	5494.87	2071.49	1124.52	1190.39	1281.89	779.04	767.64	993.19	768.78	1117.21	994.25	794.97
Sparcl1	39273.4	41731.7	39902.4	38577.5	39636.5	38290.4	35351.7	36108.7	36380.4	44984.7	50278.7	43449.1	41988.8	42506.9	31655.5	40151.4	53495.3	56999.8	43722.6	40471.2	43024.7	62509.1	70707.8	50180.3	42201.5	40665.3	41109.9	35144.2	36671.2	32433.2	38449.3	38593.2	35601.3	39675.7	39697.6	38129.2	18563	15664.3	41014.3	38329.9	41629.8	43831.4	37763.7	35932.5	41198.3	38936.8	42544.4	46446.5	39191.3
Srebf1	1453.55	1609.42	1434.86	1660.72	1498.95	1801.28	1856.01	1872.11	1767.75	3910.77	3950.42	3420.41	2720.2	3555.64	3129.64	5081.77	3143.29	2660.97	1157.25	1439.77	1312.72	2502.96	2289.98	1819.34	1348.17	1281.39	1929.14	1962.04	1905.23	2346.86	1534.22	1262.66	1553.91	1981.22	1771.16	1548.36	2933.95	2659.55	2212.93	1999.05	1728.88	1755.07	2434.6	2259.16	1862.04	2311.76	1873.41	1559	1915.01
Srgn	343.06	363.87	334.25	337.49	317.44	304.44	363.65	356.79	424.26	1318.94	1643.72	1244.18	811.9	1280.03	1144.84	1787.88	856.36	879.28	336.63	392.96	376.83	517.04	512.65	424.01	334.46	288.63	370.11	457.4	397.22	486.76	352.83	337.74	301.44	363.45	418.04	560.77	10556.6	9882.87	372.26	422.38	386.68	402.75	548.5	570.36	499.65	384.93	477.55	400.3	375.32
St6Galnac5	6736.87	6617.06	7039.08	6181.76	7698.9	6581.23	7053.53	7108.61	7194.75	5365.48	6270.83	4962.2	5368.47	4642.56	7547.36	3462.29	5405.46	6302.59	7483.76	7335.17	6737.13	6153.83	4241.3	6153.79	7234.17	7425.44	6116.55	5622.35	5973.67	4745.69	6673.38	6999.47	6345.26	4596.39	6725.48	5631.96	260.48	108.27	5640.85	6066.12	7131.64	7170.12	5854.79	5564.37	6670.85	6704.77	6578.86	7682.48	6873.95
Stat2	471.51	534.35	534.36	532.41	540.04	501.64	509.46	514.15	466.24	1386.83	1742.02	1549.06	1080.41	1323.97	2253.87	1013.97	936.8	956.41	479.19	546.3	555.33	513.87	495.13	451.69	538.49	463.29	481.72	507.48	459.67	487.76	543.12	549.32	560.67	581.07	515.39	566.65	1596.52	1426.58	513.7	525.82	549.21	582.68	577.9	493.2	430.99	668.74	510.85	535.53	496.48
Stat3	761.73	795.17	807.04	906.66	810.06	905.25	804.5	765.12	857.36	3054.91	3111.41	2740.97	1933.86	2656.03	3736.34	2395.78	1560.51	1437.92	836.19	898.79	968.11	1084.67	905.01	924.77	763.19	681.14	1038.59	941.51	960.29	1077.48	889.34	804.57	869.65	1324.59	1150.23	1921.47	3655.18	3603.38	1052.93	829.87	869.8	846.48	991.01	893.32	848.25	1322.25	1225.87	820.07	1053.55
Steap4	10.57	15.27	9.9	13.37	2.63	1.15	15.44	21.71	33.15	101.83	123.45	71.14	23.97	180.38	129.93	674.78	163.35	153.16	9.58	8.52	7.44	44.27	18.68	28.94	7.75	1	12.53	81.24	69.62	134.93	35.68	10.68	54.26	38.54	89.99	55.93	120.44	163.04	21.61	80.71	38.4	16.01	95.16	73.98	34.33	20.66	25.41	21.64	7.39
Syn2	6678.34	6326.99	6661.95	6951.42	7440.73	7981.2	7180.46	6982.44	6987.04	5978.89	7215	5555.98	6794.1	5848.59	5874.6	3949.57	6150.45	6476.68	7825.19	7127.51	7911.02	7915.23	4731.76	8399.66	8073.55	8184.71	6487.8	5684.68	6307.42	4978.57	7626.16	7128.55	7749.96	6431.77	8126.04	7342.22	334.71	258.57	6698.7	6970.43	8130.03	8140.18	6935.54	6017.79	7763.97	6721.08	6840.85	7852.34	6998.07
Syp	15110.2	16407.2	15399.8	16699.7	17926.8	16999.1	16688.7	15449	16758.3	12619.7	17756.3	13716.5	15228	12647.7	12142.1	8596.62	13033.5	15284.9	18833.4	16939.7	16885.6	19003.8	17387.9	18520.5	18678.2	18296.1	15597.1	14166.1	13647.8	12225	17216	16254.5	17198.5	13848.9	15357.9	12391.3	1216.99	740.04	16227.2	15824.7	17607.6	15447.3	13970.1	13484.9	15487.5	12779.9	15452.6	17766.8	16432.8
Sypl2	108.93	72.52	113.25	82.42	84.3	129.16	84.05	78.68	81.76	135.77	48.01	72.59	94.3	86.72	58.32	59.72	68.06	87.05	94.64	92.65	104.12	91.71	86.41	81.78	95.56	104.79	95.66	102.39	91.12	70.97	97.79	83.47	63.3	80.85	64.63	44.15	14	15.28	85.45	79.93	97.34	113.97	100.57	95.46	112.9	96.78	103.4	90.88	93.09
TLR2	21.95	36.9	21.99	31.19	32.93	18.45	17.15	20.35	35.36	952.84	912.16	643.14	289.28	604.75	624.09	359.49	264.83	213.76	35.94	52.18	58.26	71.15	68.9	64.17	36.16	22.98	38.72	32.27	47.09	69.97	37	21.35	34.67	37.03	34.36	58.87	1861.2	1715.71	35.36	51.72	39.29	40.34	64.21	66.02	45.77	81.55	118.29	62.75	42.85
TMEM119	718.64	736.64	774.06	729.56	836.41	860.28	742.75	674.23	764.55	2696.08	2814.22	2331.57	1745.27	2650.25	2382.78	1631.42	1515.95	1301.29	796.65	806.14	1027.61	790.57	700.66	761.2	667.63	661.84	749.34	541.98	649.07	665.68	708.3	614.35	768.67	749.57	667.56	721.93	10990.8	11587.1	639.42	757.77	819.79	827.27	898.95	800.25	822.32	1149.36	1082.16	790.86	941.25
Tgfa	1137.31	1008.91	990.66	1119.4	846.94	1058.62	1175.02	1062.22	1082.75	1595.34	1376.25	1280.48	1211.46	1326.28	1383.22	1775.93	1433.04	1151.43	947.6	1073.44	1199.92	1103.64	900.34	1039.26	790.31	1024.93	1412.12	1481.27	1263.33	1669.19	971.27	908.42	1163.55	755.61	694.55	892.66	3250.45	2756.35	970.43	1139.4	948.38	961.1	1554.21	1462.88	1059.56	1587.57	1392.36	921.77	1257.47
Tgfb2	1173.89	1029.26	1079.72	1136.11	1290.83	1579.86	1281.37	1337.61	1440.72	1270.45	1764.89	1197.72	1115.57	1118.15	1505.99	2325.31	1825.33	1111.77	1230.32	1238.5	1297.84	1362.95	381.86	1238.06	1260.36	1494.65	1195.75	1610.36	1501.86	1930.06	1519.68	1123.87	1832.74	965.67	1567.45	1199.54	316.5	169.41	1357.42	1906.58	1479.73	1431.08	1937.16	1688	1565.3	1071.07	1303.85	1212.8	1380.11
Tgm1	8.94	6.36	6.6	6.68	6.59	10.38	8.58	12.21	4.42	863.13	855.01	773.8	364.4	1051.08	1056.85	539.83	204.19	209.35	8.39	13.84	14.87	41.11	10.51	26.42	7.75	4.6	14.8	3.34	5.12	2	3.96	9.71	1.51	40.8	10.64	209	1312.22	242.01	10.8	12.54	7.14	8.32	8.51	6.36	5.34	42.41	56.08	22.72	10.34
Thbs1	33.33	39.44	41.78	23.39	31.61	21.91	22.3	33.92	50.82	89.71	150.88	65.33	52.74	55.5	50.13	382.18	122.51	89.25	25.16	25.56	29.75	49.02	46.71	32.71	34.87	18.38	23.91	96.82	66.54	147.93	55.5	30.09	66.32	18.89	35.18	75.06	3746.21	5711.4	30.45	106.57	58.05	38.42	105.21	118.53	44.24	30.45	33.3	20.56	20.69
Thbs4	457.69	475.83	567.35	467.81	442.57	322.89	368.8	461.25	291.68	1333.49	578.39	1078.68	1133.15	1507.82	474.72	2219.02	2100.06	2143.1	588.21	734.8	1021.42	1861.01	1074.34	612.74	662.46	328.16	576.24	409.55	319.41	405.8	331.69	349.39	355.7	259.18	124.35	206.06	536.37	140.11	631.56	481.94	472.41	347.68	412.34	501.95	374.54	637.2	504.72	352.7	435.9
Timp1	8.13	17.81	11	6.68	11.85	10.38	17.15	16.28	19.89	443.69	425.22	407.95	148.64	413.96	914.65	432.34	133.65	137.73	27.55	15.97	32.23	28.46	39.7	40.26	11.62	1.84	17.08	12.24	7.17	19.99	9.25	16.5	6.03	76.32	35.18	746.95	3995.49	1505.55	6.88	17.24	11.61	17.93	22.44	18.3	15.26	59.81	67.47	24.88	38.42
Timp3	2318.52	2667.95	2293.58	2352.41	2439.41	2340.97	2950.41	2922.13	2578.71	3670.74	4439.65	4175.34	2995.09	4739.69	2888.19	9197.36	5011.93	4328.07	2507.37	2190.54	2311.82	2675.3	2794.45	2703.84	2111.36	1843.95	2303.81	4797.7	4413.45	6505.83	2887.39	2096.35	3442.42	1867.12	2432.99	2185.67	4254.57	2865.89	2980.04	3902.5	3156.82	3008.79	4824.32	4793.55	3469.3	2155.18	2193.24	2513.23	2077.55
Tm4sf1	609.71	562.34	628.92	791.93	616.44	749.57	818.22	731.21	934.7	3270.69	5006.61	2494.17	901.4	2701.13	8128.47	3447.96	1820.38	1309	715.19	795.5	704.08	1698.15	935.38	1197.79	676.67	705.04	1070.48	1286.51	1131.26	1464.29	792.88	607.55	883.21	621.87	634.02	2225.41	9577.69	5418.45	962.57	1010.89	954.64	793.98	1305.1	1179.69	939.03	851.42	984.9	659.95	619.13
Tm7sf2	476.39	497.46	488.18	474.49	447.84	352.87	509.46	512.8	519.28	247.3	285.77	322.3	436.32	292.55	324.32	402.48	378.68	498.04	521.12	518.62	546.66	542.33	634.09	607.7	613.39	546.93	512.46	600.96	570.24	624.7	516.69	573.58	569.72	367.98	425.4	444.49	232.47	294.23	315.29	474.88	439.36	474.47	540.76	515.47	488.2	382.76	431.11	514.98	484.66
Tnc	110.56	87.79	150.63	80.2	86.93	101.48	135.51	101.75	117.11	138.2	301.77	110.34	83.11	97.13	283.4	1343.59	492.53	554.23	182.09	210.85	229.32	254.56	182.17	201.31	123.97	134.21	158.29	164.71	179.16	180.91	142.72	154.31	125.1	142.81	89.17	233.28	5026.22	1347.61	62.86	76.01	83.05	118.46	143.12	101.82	101.45	117.44	89.38	99.53	62.06
Tnf	9.76	20.36	11	6.68	2.63	6.92	12.01	6.78	8.84	101.83	93.73	50.81	38.36	62.44	90.03	34.63	23.51	26.44	10.78	12.78	13.64	15.81	10.51	15.1	11.62	9.19	10.25	16.69	13.31	11.99	6.61	14.56	12.06	21.16	27	32.38	389.33	336.26	6.88	9.4	15.18	9.6	13.93	13.52	9.92	16.31	18.4	17.31	16.25
Trpm7	1279.57	1174.3	1332.61	1257.52	1205.22	1240.83	1209.32	1330.83	1195.44	1614.74	1348.81	1520.02	1556.68	1632.7	1533.62	1953.89	1530.81	1434.61	1146.46	1191.65	1286.69	1219.07	1250.67	1248.12	1212.58	1194.06	1324.44	1583.65	1473.2	1715.16	1262	1262.66	1312.76	1170.44	1165.77	1115.65	2174.9	2534.72	1410.46	1386.25	1218.08	1252.43	1459.83	1478.79	1304.42	1313.55	1195.2	1209.55	1229.39
Tst	1577.11	1483.46	1645.97	1561.59	1250	1526.82	1494.07	1337.61	1447.35	3251.29	2837.08	3770.29	2824.08	3687.46	2622.19	3631.89	2885.88	2627.91	1444.76	1669.8	1876.73	2491.89	2197.72	1830.66	1414.03	1359.52	1611.42	1639.3	1578.65	1639.2	1456.25	1452.88	1276.59	1329.88	1238.58	1014.09	2110.48	1264.81	809.34	1469.32	1382.39	1466.94	1816.47	1525.73	1561.49	1542.99	1926.87	1732.1	1461.38
Ttpa	152.02	117.05	130.84	133.66	133.03	166.06	118.36	137.02	145.84	126.08	100.59	123.4	150.23	115.63	90.03	175.56	184.39	171.89	130.58	172.52	153.71	143.88	150.64	114.49	144.63	134.21	136.66	141.34	146.4	145.93	122.9	118.4	134.14	86.14	116.99	69.18	86.83	42.03	101.17	118.33	136.63	151.75	150.08	132.05	130.44	113.09	141.08	131.99	90.14
Ttyh1	6020.67	6304.09	6254.03	6417.89	6369.86	6193.76	5672.67	5663.82	5194.98	7782.74	6369.14	7963.05	8304.43	7425.79	5762.06	7975.58	8791.3	9144.26	7077.65	6414.02	7327.17	7123.07	7243.61	6600.45	6454.19	6471.29	6342.03	5978.48	6355.53	5753.2	5976.97	5921.21	5585.64	6199.05	6202.72	4575.18	3942.27	1732.27	9211.2	6722.02	7246.84	6780.82	5526	5589.03	6035.43	6114.32	6261.66	6322.55	6068.64
Ugp2	2950.99	3010.19	3004.97	3028.51	2802.95	2901.42	3120.23	3034.72	3307.91	3408.89	3479.48	3674.47	3461.78	3666.64	2916.84	4552.7	4103.6	3549.06	2673.89	3324.68	3154.74	3701.47	2906.55	2785.63	2775.12	2669.41	2921.05	2904.66	3168.55	3087.5	2983.86	2713.6	2874.21	2422.49	2438.71	2259.99	4187.35	3516.77	2349.46	2896.31	2773.71	2801.97	3379.19	3001.34	2765.22	2996.81	3231.6	2918.93	2986.3
Ugt1a1	7.32	6.36	4.4	3.34	5.27	1.15	12.01	5.43	2.21	19.4	13.72	14.52	11.19	6.94	6.14	2.39	4.95	9.92	9.58	8.52	4.96	6.32	10.51	6.29	3.87	3.68	4.56	5.56	4.1	5	3.96	4.85	6.03	5.29	6.54	4.42	1.4	12.74	2.95	3.13	2.68	3.84	5.42	3.98	3.05	2.17	9.64	12.98	7.39
Vav3	388.59	321.88	370.54	367.56	358.27	328.66	320.77	385.28	395.53	436.42	265.19	313.59	343.62	390.83	374.45	328.43	306.9	242.41	269.54	335.45	339.65	246.66	193.85	264.22	281.52	341.03	290.4	278.22	289.73	268.87	319.79	345.51	328.57	260.69	307.6	253.15	448.14	487.84	319.22	319.72	261.65	298.38	307.9	303.87	313.52	307.73	307.56	294.27	302.91
Vcam1	191.04	274.81	217.7	222.77	248.95	208.73	224.71	269.96	223.18	795.25	868.73	693.95	439.51	672.97	667.06	1098.76	814.28	589.49	241.99	253.45	231.8	265.63	268.58	261.7	223.4	174.65	208.4	479.66	481.17	712.65	333.01	202.84	355.7	236.51	405.77	418.74	852.88	664.89	189.57	473.32	376.85	394.43	563.97	533.77	409.63	258.8	262.87	251	174.36
Vegfa	830.02	1021.63	976.37	832.03	841.68	712.67	765.05	842.45	724.78	698.26	653.83	704.12	719.21	685.69	650.69	939.92	753.65	831.9	809.83	839.16	773.5	850.66	1072	875.7	861.33	787.77	883.72	1006.06	881.46	1206.41	1069.06	1088.94	1128.88	814.55	1569.09	1550.57	582.59	557.89	715.05	1191.12	961.78	1049.46	1116.34	1069.12	1046.59	726.37	916.55	1054.84	809.74
Vim	1064.14	1022.9	927.99	1509.24	974.71	1439.18	1188.74	1044.59	1261.73	28854.3	27813	24295.6	9483.93	29047.5	29913.2	23752.4	11718	10569	1333.35	1884.91	2019.28	5073.9	2488.5	2968.06	1166.09	939.44	2413.14	1850.75	1621.64	2077.99	1127.21	889.98	1115.32	2130.07	1705.71	3987.19	70313.9	44088.9	3255.06	1621.34	1319.88	1201.85	1901.57	1892.44	1438.68	2929.39	3253.5	1364.26	1765.77
Vipr2	17.07	13.99	15.39	15.59	3.95	18.45	27.45	16.28	13.26	38.79	45.72	26.13	33.56	31.22	21.48	21.5	32.18	25.34	15.57	17.04	27.27	30.04	29.19	20.13	19.37	13.79	15.94	16.69	11.26	16.99	29.07	21.35	27.13	17.38	19.63	23.55	1.4	17.83	5.89	18.81	9.82	23.05	17.02	18.3	23.65	26.1	21.03	23.8	35.46
Vldlr	1713.69	1653.95	1536.02	1760.97	1671.5	1915.44	1765.1	1621.14	1663.9	1580.79	1666.58	1459.04	1641.39	1438.44	1585.79	2253.66	1770.88	1582.26	1631.64	1632.52	1553.2	1663.37	1620.85	1626.84	1686.51	1628.85	1728.71	2157.91	2095.65	2411.83	1731.12	1518.88	1743.82	1472.69	1716.34	1474.04	843.07	929.82	1716.91	2097.79	1830.69	1758.27	2225.72	2152.56	1907.81	2019.26	1905.84	1641.22	1758.38
Wnt7a	107.31	143.77	197.91	145.91	190.99	160.29	154.38	149.23	141.42	155.17	153.17	123.4	145.44	119.1	96.17	118.24	124.99	191.72	164.12	188.49	169.82	177.09	147.14	213.89	126.55	150.75	150.32	125.76	125.92	125.94	174.43	140.73	162.78	117.88	218.43	136.88	168.05	57.32	131.62	130.87	171.46	240.75	146.99	126.48	156.38	128.31	121.8	197.99	147.76
aass	51.22	50.89	47.28	52.35	32.93	44.97	48.03	42.05	53.03	116.38	61.73	100.17	78.31	77.47	60.36	164.81	100.24	53.99	32.35	27.69	68.18	49.02	53.72	50.33	42.61	33.09	34.16	103.5	77.81	123.94	55.5	33.97	66.32	32.49	57.27	33.12	49.02	29.3	54.02	80.71	69.66	54.43	102.12	94.66	70.18	50.02	35.05	48.68	39.9
aspg	47.15	43.26	48.38	44.55	59.27	49.59	39.45	55.62	46.4	751.6	742.99	876.88	489.06	748.13	788.8	312.91	220.28	176.3	67.09	63.9	75.61	137.56	93.42	105.69	54.24	45.04	44.41	36.73	34.81	43.98	40.97	38.82	36.17	130.72	114.53	317.92	610.6	449.63	66.79	26.64	50.9	49.94	37.91	46.14	43.48	98.95	131.44	91.96	79.79
hgf	125.19	132.32	115.45	111.38	150.16	192.58	188.69	146.51	192.24	523.7	685.84	431.18	332.43	431.3	356.04	376.21	345.27	301.91	200.06	190.62	173.54	300.42	159.98	241.57	169.17	185.68	136.66	131.32	120.8	128.94	175.75	132.96	176.34	182.1	324.78	293.63	1090.95	1282.65	158.14	195.13	187.53	177.36	181.03	119.32	196.81	152.23	190.15	228.28	218.69
Aars	1869.77	1902.04	1909.85	1953.66	1880.93	1865.85	1742.8	1759.52	1648.43	1847.49	2046.08	2007.82	1777.24	1845.46	2020.61	1833.26	1742.42	1952.48	1908.38	1878.52	1861.85	2112.41	2460.47	1967.8	1909.91	1863.25	1760.6	1898.6	1909.32	1838.1	1922.73	1904.18	1879.46	1972.15	1920.05	1961.21	1868.2	1871.11	1688.43	1892.48	2038.76	1902.34	1801	1672.89	1822.37	1747.42	2012.74	1986.35	1879.55
CCdc127	3109.51	3208.66	3329.32	3184.44	3137.51	3192.02	3044.75	2939.76	3056	2911.86	3001.68	2865.83	3036.65	2912.73	2824.76	2926.05	2916.82	3046.62	3057.24	3202.22	3112.59	3140.16	3010.48	2874.96	3057.93	2914.84	3126.03	2966.98	3143.98	3110.48	3044.65	2992.15	3085.21	3188.68	3278.89	3212.27	2585.23	2353.85	3318.9	3373.55	3235.4	3357.75	3434.89	3344.19	3172.56	3236.03	3294.69	3264.05	3147.36
Cnot10	561.74	647.58	600.33	598.13	595.36	596.2	682.71	621.32	589.99	649.77	658.4	660.56	664.87	653.31	586.23	668.81	636.08	678.74	606.18	572.93	559.05	667.24	606.07	671.87	665.05	592.9	629.76	636.58	640.88	697.66	635.62	668.7	619.45	619.6	659.38	657.17	532.17	548.98	586.38	581.46	567.96	662.07	629.73	688.88	667.47	640.47	579.2	629.66	641.29
Csnk2a2	1975.46	2008.91	1970.33	1919.13	2054.79	2046.9	2008.68	1843.62	2072.69	1980.84	2194.68	1885.87	1993	1905.59	1924.44	1988.52	2003.54	2008.67	2041.35	2095.76	2150.68	2003.31	1785.5	2016.87	1983.52	2086.62	1907.51	1787.31	1893.96	1973.04	2081.3	2058.5	2073.89	1792.31	2033.76	1901.6	2197.31	2184.45	2158.91	2086.04	2070.91	2089.31	2040.82	2086.54	2029.1	1895.3	1982.95	1989.59	1949
Fam104a	940.58	884.23	975.27	964.58	925.97	898.33	917.71	969.97	936.91	914.05	795.57	875.43	847.06	883.42	895.21	879.01	837.8	853.93	791.86	880.69	890.02	819.03	1001.94	814.05	835.51	898.99	841.58	944.85	841.53	871.58	794.2	829.8	836.49	828.15	810.72	739.59	929.9	906.9	863.37	941.93	926.95	848.4	923.71	919.57	890.21	893.82	830.68	797.35	917.61
Lars	1132.43	1127.23	1119.3	1073.73	1078.77	1220.07	1008.63	1089.35	1045.18	1202.57	1255.08	1263.05	1321.74	1305.47	1288.07	1316.13	1265.98	1149.23	1110.52	1080.89	1049.93	1195.35	1267.02	1162.56	1210	1160.97	1300.52	1233.09	1272.54	1194.42	1104.74	1100.58	1077.64	1212	1079.87	1335.69	1674.94	1643.11	966.5	1050.07	1052.87	982.23	1153.47	1075.49	1111.43	1238.52	1182.06	1124.08	1078.67
Mto1	991.79	921.12	1002.76	1052.57	1024.76	1069	1003.48	1050.01	1025.3	994.06	925.88	932.05	990.91	925.04	1040.49	948.28	976.4	1022.52	1027.86	1015.93	1018.94	1073.6	1136.23	1040.52	1035.67	1007.46	981.65	1022.75	1023.76	995.52	956.74	994.79	970.63	902.2	930.16	865.44	966.31	976.95	944.89	1010.11	983.21	1041.13	925.25	949.8	983.27	1013.44	973.51	1046.19	992.97
Tada2b	1209.66	1194.66	1123.7	1074.85	1151.21	1165.87	1262.5	1162.61	1314.77	1139.53	1108.77	1040.93	1101.18	1075.36	1070.16	1163.25	1142.23	1122.79	1103.34	1129.88	1114.38	1138.43	1014.78	1178.92	1101.53	1197.74	1157.03	1105.11	1142.52	1121.45	1228.96	1181.14	1202.74	1188.58	1204.22	1134.04	637.21	650.88	1333.85	1195.04	1153.78	1146.78	1161.21	1191.63	1167.88	1290.72	1219.73	1176.01	1220.53
Tbp	674.74	627.23	590.44	629.31	640.15	540.84	590.08	682.37	612.08	528.55	521.24	611.2	613.72	629.03	549.4	531.47	617.52	572.96	681.65	619.78	645.82	539.17	593.22	598.9	606.94	615.88	622.93	602.08	585.59	608.7	639.59	646.37	651.11	632.45	598.02	587.26	592.39	709.47	596.2	597.13	641.19	616.61	587.18	595.02	611.78	580.66	584.46	614.51	619.13
Xpnpep1	1757.59	1790.08	1790.01	1856.76	1795.31	1820.88	1941.78	1874.83	1964.42	2145.71	2062.08	2080.41	1823.59	2024.69	2152.59	2020.77	2066.65	1867.64	1992.24	1998.86	2047.79	1709.22	1404.81	1834.44	1813.06	1876.12	1909.78	1924.2	1829.47	1756.14	1913.48	1797.42	1915.64	2056.78	1974.86	2181.25	3047.38	2753.8	2198.19	1771.01	1775.32	1803.74	1829.62	1825.62	1796.44	1694.13	1883.93	1776.46	1780.55
NEG_A	18	13	9	9	9	8	4	18	12	11	8	7	20	12	11	4	13	8	8	6	13	9	8	11	8	10	10	6	12	11	6	7	9	6	15	13	2	9	5	10	5	18	9	9	18	17	7	18	9
NEG_B	10	5	6	4	4	4	6	10	6	9	7	10	9	10	6	10	6	4	14	9	7	5	5	5	3	12	11	9	4	10	6	6	5	5	7	15	2	4	2	7	3	5	20	12	7	4	10	7	4
NEG_C	15	7	7	8	8	2	3	3	7	7	13	9	8	11	5	9	6	7	7	4	8	8	7	5	5	6	6	7	5	7	7	11	4	6	7	8	3	3	3	14	3	6	13	11	9	7	8	12	7
NEG_D	13	7	12	14	6	7	11	5	8	21	12	14	14	9	13	10	11	11	5	6	8	7	9	9	9	8	13	8	11	13	19	6	1	8	15	16	2	12	10	8	14	11	17	17	14	16	9	13	12
NEG_E	24	16	8	10	11	15	7	10	12	10	17	14	15	10	20	6	12	9	6	15	12	9	8	11	8	15	9	12	8	15	12	10	5	15	11	23	3	11	6	17	7	12	17	10	19	17	16	20	12
NEG_F	28	15	16	18	11	9	7	14	9	11	14	17	16	19	21	17	9	9	6	8	11	10	20	13	9	15	14	10	13	16	7	14	9	11	16	10	2	9	12	16	14	21	13	13	20	13	16	21	22
NEG_G	6	8	3	7	2	6	6	4	5	12	8	5	9	9	2	2	7	2	6	10	8	3	6	5	3	5	5	8	1	5	9	5	4	3	5	3	3	10	2	5	6	2	9	11	6	5	1	4	3
NEG_H	8	6	9	5	6	5	4	3	3	10	9	8	10	8	5	4	5	3	11	11	7	2	6	4	7	10	5	8	2	8	6	4	7	3	5	10	3	10	1	4	2	4	10	4	5	9	6	10	6
POS_A	65976	61563	48258	50522	56786	51410	42934	43763	42201	26150	51103	50006	49538	46218	47010	41177	38559	37033	51365	53902	50245	38970	52370	50725	43447	50775	49880	46817	42153	49619	46074	51777	45069	57982	52505	39822	58562	75057	41578	59626	54391	55055	61478	55290	53556	53472	55330	57368	49601
POS_B	20080	18949	14948	13935	15952	13866	12728	13290	12737	7443	15298	15557	15348	13902	14222	12489	11826	11128	15340	16881	15884	11586	15243	15110	13176	15116	14839	13784	12536	14959	13642	15187	13497	16830	15149	11335	16522	20610	12178	16580	15944	15093	17413	15986	15203	16009	16554	17774	14455
POS_C	4937	4653	3622	3496	4039	3658	3197	3239	3113	1891	3850	3818	3750	3540	3545	3271	3123	2933	4070	4051	3823	3086	3874	3827	3324	3884	3947	3666	3274	3778	3417	3830	3457	4378	3925	2986	3442	5068	3058	4349	3763	4007	4586	4033	4004	4110	4241	4431	3685
POS_D	1295	1200	964	970	1088	997	865	884	789	539	979	961	944	953	924	803	848	777	1005	1183	1046	804	1087	1027	850	1008	1059	950	820	983	842	1046	956	1187	1155	846	1060	1492	891	1165	1052	1069	1271	1133	1112	1132	1221	1118	993
POS_E	203	226	169	175	187	190	149	173	130	85	147	158	168	150	158	129	117	121	168	187	166	131	168	136	152	183	184	166	134	162	135	168	143	188	190	111	180	251	129	189	173	193	181	171	191	191	161	187	169
POS_F	86	102	76	76	66	73	61	72	58	50	91	77	61	61	84	63	54	54	47	65	67	49	68	65	41	53	55	50	68	70	48	49	59	63	78	56	50	73	41	70	59	81	72	71	70	69	95	96	67
[truncated: 16 more columns]

## Sheet: Th
Probe Name	Norm : Th : F	Norm : Th : F	Norm : Th : F	Norm : Th : F	Norm : Th : F	Norm : Th : F	Norm : Th : M	Norm : Th : M	Norm : Th : M	Prions : Th : F	Prions : Th : F	Prions : Th : F	Prions : Th : F	Prions : Th : M	Prions : Th : M	TBI 7d : Th	TBI 7d : Th	TBI 7d : Th	TBI contra 7d : Th	TBI contra 7d : Th	TBI contra 7d : Th	TBI 60d : Th	TBI 60d : Th	TBI 60d : Th	TBI contra 60d : Th	TBI contra 60d : Th	TBI contra 60d : Th	TBI Ctrl 7d : Th	TBI Ctrl 7d : Th	TBI Ctrl 7d : Th	TBI Ctrl 60d : Th	TBI Ctrl 60d : Th	TBI Ctrl 60d : Th	MCAO 24h : Th	MCAO 24h : Th	MCAO 24h : Th	MCAO 5d : Th	MCAO 5d : Th	MCAO 5d : Th	Sham 24h : Th	Sham 24h : Th	Sham 24h : Th	Sham 5d : Th	Sham 5d : Th	Sham 5d : Th	Aged : Th : F	Aged : Th : F	Aged : Th : F	Aged : Th : M
A2m	1003.24	426.99	410.14	613.33	581.09	425.8	532.16	450.35	479.23	14359.6	18368.9	9053.29	6687.39	12806	11418.5	3447.91	4592.74	2846.72	640.18	599.56	1224.64	2566.02	1393.73	1092.43	528.46	413.96	744.58	415.01	382.01	402.2	471.63	387.97	500.25	3576.25	1500.02	2370.31	11928.9	6912.66	6736.12	567.11	742.82	548.6	432.07	527.6	556.87	1069.36	1843.25	1077.01	829.57
AI464131	776.7	817.86	845.24	870.13	876.4	906.04	753.69	810.83	769.02	811.01	816.05	823.9	820.88	748.03	560.1	824.44	884.66	929.45	849.21	790.53	911.91	875.48	863.65	842.51	920.76	850.6	839.73	830.97	864.19	854.31	898.92	895.1	858.19	552.52	879.55	542.66	572.26	296.34	843.63	835.59	993.72	922.74	816.66	849.52	876.8	691.62	697.06	900.24	729.52
Abca1	1806.6	1595.35	1494.33	1718.41	1771.84	1899.57	1765.26	1493.84	1620.85	8502.32	8692.9	6216.47	5145.71	8020.8	6980.08	4246.83	5549.76	2794.85	1707.14	1433.4	1787.03	2629.73	2214.93	2632.61	1391.94	1499.33	1646.11	1498.92	1654.63	1373.28	1315.13	1403.16	1326.1	2167.14	2012.87	2057.97	9346.02	28613.2	4928.08	1440.61	1880.24	1527.01	1507.49	1784.27	1847.17	1769.64	2155.2	1789.12	2003.99
Abcd2	1646.69	1716.44	1850.97	1815.39	1824.92	2253.43	1868.41	1508.82	1820.32	2944.53	2739.6	2551.62	2253.62	2350	2536.78	1976.69	2358.19	2009.13	2016.34	1828.67	1592.56	1803.68	1914.11	1695.44	1752.9	1815.75	1574.5	1880.21	1997	1754.52	1867.38	1841.93	1763.82	1873.19	2002.91	1743.14	1837.92	3176.52	1966.62	1753.95	1906.09	1741.55	1773.38	1849.07	1870.56	1736.09	1881.86	1920.43	1872.85
Ackr4	81.86	25.49	32.1	17.76	28.58	33.05	33.99	16.98	33.87	29.19	28.5	97.82	63.34	109.2	19.36	28.46	22.9	18.37	29.4	21.1	35.48	68.1	15.77	17.99	12.97	17.01	59.84	14.05	19.82	12.97	16.12	15.7	12.94	112.02	17.94	20.71	142.84	448.19	29.5	37.14	16.73	16.33	24.53	23.25	26.41	63.86	49.79	16.41	23.31
Acot1	681.52	586.31	595.59	566.88	416.42	499.68	504.03	490.29	600.92	514.02	468.91	511.15	519.38	601.7	552.84	686.05	799.49	417.17	569.41	501.86	553.19	721.69	611.35	597.33	532.79	459.32	624.89	576.15	544.94	595.82	531.09	507.13	549.85	641.8	482.29	425.84	1197.86	1463.35	797.53	596.51	542.86	568.64	588.75	601.56	531.21	618.02	576.14	492.42	582.84
Acsbg1	2113.09	1988.35	2400.19	2266.17	2407.37	2504.25	2153.24	2069.01	2245.6	4062.68	3792.7	3456.81	3153.04	3937.78	3234.79	2545.94	2483.65	2734.33	2219.93	1971.9	2472.94	2746.17	2721.97	2187.69	2318.1	2296.62	1724.59	2046.03	2189.65	2069.9	2459.94	2409.11	2219.87	1773.8	1950.43	1617.21	2024.16	742.09	2586.21	1709.85	2710.5	2087.49	2287.74	2122.38	2179.18	2030.48	2175.52	2457.04	2207.01
Acsl6	3295.28	3037.76	3559.28	3390.37	3682.49	3818.58	3691.11	3451.01	3434.89	3313.86	3362.65	3134.41	3275.92	3258.55	2769.05	3269.29	3445.24	3785.91	3646.17	3525.21	3595.09	3524.98	3512.84	3418.33	3537.14	3462.51	3319.69	3526.22	3634.01	3542.98	3407.23	3556.39	3168.63	3216.6	3357.44	3439.89	1948.22	489.83	3196.57	3015.07	3660.12	3616.73	3616.39	3657.29	3676.23	3412.64	3485.3	3497.43	3378.51
Acss1	517.8	473.72	392.3	534.1	499.44	501.63	459.48	385.44	425.28	734.86	695.59	801.86	810.75	921.66	637.52	717.46	785.76	621.44	462.71	407.48	543.99	699.72	548.27	544.32	475.51	387.87	451.26	462.79	498.7	537.93	466.59	447.09	452.82	421.97	376.67	391.88	778.38	617.18	609.44	439.46	571.75	489.21	523.07	477.59	415.01	488.14	507.05	472.22	475.01
Adhfe1	352.18	388.75	406.57	372.91	381.04	392.75	369.23	362.48	400.19	393.45	371.76	479.46	488.98	550.37	338.72	440.68	537.58	493.91	402.83	378.61	392.88	448.17	386.95	406.11	390.13	401.48	390.44	369.11	378.7	399.21	347.68	386.12	360.1	342.8	350.76	299.91	406.82	238.79	446.25	357.44	510.93	404.58	358.47	397.29	399.16	364.75	400.35	414.14	402.16
Adora2b	133.26	131.71	164.05	98.35	110.23	114.71	110.18	98.86	96.6	151.03	150.26	158.44	146.95	185.64	118.55	122.68	152.94	111.32	101.25	124.35	137.97	143.9	161.33	121.17	116.72	121.35	134.4	108.67	129.9	129.74	102.79	110.85	112.13	147.4	136.85	101.9	155.5	128.58	116.17	99.81	120.89	121	133.74	121.16	132.8	125.55	140.22	118.69	116.57
Adpgk	681.52	762.63	859.5	781.34	816.52	902.15	756.04	787.86	747.7	833.86	639.89	734.35	810.75	835.39	773.01	814.62	826.97	739.24	828.53	765	722.7	732.68	692.62	692.94	771.62	784.82	795.59	731.66	782.73	758.5	826.36	742.69	811.83	935.75	807.81	753.1	871.5	1299.26	811.36	651.45	823.41	898.24	807.16	754.42	843.6	695.95	742.79	678.02	712.03
Adrb1	871.89	873.09	1201.88	1079.13	1009.76	1221.01	1039.7	1040.5	1057.57	772.94	485.75	752.26	705.6	695.61	915.76	796.96	595.27	491.75	1009.26	924.88	508.52	677.75	618.63	835.89	686.25	881.22	1102.64	934.02	1041.43	990.04	1251.64	1155.6	1270.04	954.28	1008.43	669.42	485.47	230.22	862.07	1158.21	780.84	1014.05	983.63	878.4	969.61	903.76	847.45	506.31	848.03
Agl	1591.48	1412.66	1604.88	1654.2	1623.51	1784.86	1649.22	1625.65	1589.48	1719.76	1715	1487.99	1641.76	1828.02	1456.5	1683.23	1749.18	1614.66	1658.14	1545.54	1629.35	1759.74	1665.45	1639.59	1601.6	1620.68	1585.29	1623.52	1522.52	1503.02	1624.51	1721.85	1492.13	1656.73	1575.09	1475.54	1611.91	1475.6	1640.24	1394.96	1796.61	1704.44	1530.44	1638.45	1645.7	1565.07	1596.33	1651.49	1569.77
Agt	1741.87	1928.87	2118.45	2162.35	2453.64	2037.62	2291.56	2515.36	2532.89	3051.14	3531.04	3218.46	2679.26	2499.61	1780.71	2612.68	3176.91	4197.68	2221.02	2454.88	3371.71	3288.81	3782.13	2713.08	2531	2378.28	2237.65	2350.5	2112.59	2357.33	2387.38	2154.16	2252.22	2119.97	3541.46	2120.11	2953.52	597.59	6157.11	1652.6	3368.16	2757.09	2133.43	2383.01	2291.61	2248.04	2287.29	2527.75	2307.06
Aifm3	1123.17	919.82	1198.31	1156.99	1238.38	1201.57	1439.4	1377.01	1308.47	946.82	845.84	950.66	913.36	841.94	771.8	1049.19	1072.4	1179.11	1332.61	1420.08	1249.61	1511.49	1370.69	1206.97	1256.86	1220.33	1342	1242.23	1348.58	1280.46	1317.14	1493.68	1225.84	1223.81	1057.59	976.79	765.73	287.77	1137.75	1082.39	1287.96	1395.62	1126.07	1100.99	1250.31	1337.78	1129.93	981.05	1197.73
Alcam	2695.62	3299.05	1786.77	2043.51	1702.44	1238.51	1560.13	1532.78	1753.83	1899.98	2428.73	1961.94	1976.19	1704.63	1683.93	2109.18	2195.18	2136.66	1833.43	1667.67	2459.8	2368.3	2565.49	2332.53	2228.41	1883.8	1504.85	1737.82	2102.68	2059.92	1596.29	1706.14	1562.21	1345.94	1454.85	1920.44	2241.13	1629.89	1745.34	2864.97	2130.38	1840.29	1736.18	2282.99	1591.37	1312.89	1673.55	2266.39	1754.34
Aldh1l1	1661.92	1510.38	1758.24	1654.2	1637.12	1736.25	1703.14	1515.81	1735.01	3699.7	3905.39	3489.88	3558.42	3822.03	2840.42	2636.24	2832.57	2271.76	1748.51	1662.12	1922.38	1972.85	2035.41	1773.06	1722.64	1714.81	1654.94	1750.93	1620.5	1667.7	1700.09	1758.8	1493.21	2006.27	1589.04	1713.32	3049.35	2232.38	3008.48	1652.6	1961.59	1561.9	1664.96	1769.47	1614.01	1795.61	1835.12	1867.4	1760.17
Aldoc	17864.2	15743.2	19868.5	15707.4	17092.4	17341.1	17243.5	16616	16744.2	24198.4	27102	23810.5	23258.3	24438.1	22558.8	18115	20904.1	23577.9	16270.1	16524.6	22293.2	19409.9	19821.6	18073.3	20031.9	19575.2	16809.4	17271.4	15631.4	16111.1	17891.8	18448	15455	18181.9	21120.5	23070.1	21072.4	3547.56	28887.2	16512.9	23249.5	19976.6	15586.1	18374.5	17973.7	17385.8	19745.3	21475.7	18171.9
Amigo2	1264.05	1487.01	1205.45	1781.24	1418.02	766.05	1567.17	1898.26	1569.41	1483.69	955.95	1365.36	1302.26	1384.67	1364.56	1536.99	1441.47	1123.99	1167.12	1378.99	1277.2	1401.64	1356.13	1791.05	1453.54	1252.09	1955.13	1701.28	651.72	1686.66	1440.09	1259.98	1611.81	931.54	779.91	753.1	2234.8	352.67	1539.74	1028.23	672.11	1570.07	1568.42	1398.25	1464.61	1998.01	1555.68	1220.94	1580.46
Apc	9476.55	10171.2	9960.98	9030.51	8585.68	9262.6	9356.12	8504.71	8796.73	8876.73	8309.48	8150.85	8240.48	8049.19	8177.7	7793.87	7365.79	7152.48	9071.34	7633.32	7803.82	7745.29	7253.73	8097.58	8146.33	8127.21	8783.84	8378.99	8704.67	8244.67	7959.28	8478.07	7895.16	8686.25	8222.88	7506.12	6556.14	5864.44	8001.11	8789.12	8318.53	8205.19	8553.51	8425.43	8156.82	8223.68	8459.22	8155.2	9134.02
Apoe	17715.7	16132	15524.6	15423.3	16324.9	15733.2	16877.8	15371.8	16912.3	94358.1	89765.7	76055.3	65847.8	93800.3	80156	29156.6	43479.5	26497	14960.3	16036.1	17536.6	28229.5	25237.6	26394.3	15610.7	15050	15726.4	16808.6	17429.2	15460.4	16646.2	15953.9	15362.3	14788.5	15596.1	16929.4	71496.4	115313	43295.2	14899	19260.9	16203.3	15916.1	18460.4	16751.3	19982.3	22418.7	19989.7	19429.8
Appl2	982.3	904.95	941.53	1051.81	1181.23	1100.47	1104.17	1091.42	969.75	1278.08	1259.05	1122.88	1208.52	1325.7	1109.31	985.4	1246.41	1040.77	1021.23	1015.93	1090.62	1223.69	1255.45	1109.47	1054.76	1103.51	884.86	919.97	1071.16	904.21	1065.2	1050.29	854.96	779.09	894.83	880.69	937.5	742.09	942.28	886.65	1191.4	1082.35	1040.6	1118.6	1152.97	988.18	1107.57	1146.45	1145.27
Aqp4	5157.09	4025.56	4782.55	4701.71	5063.77	4291.05	4812.86	3955.28	4137.42	34707.3	34873.9	25320.5	23425.5	26422.2	21933.4	14758.4	20392.2	12717.3	5703.88	5806.88	6024.67	8069.34	7940.28	6218.5	4827.49	4661.3	4362.49	3934.68	3968.68	3736.6	4236.62	4130.96	3902.84	3972.11	3950.68	4623.8	12205.5	5584.01	7715.29	3206.94	5008.91	4408.07	4838.21	4453.98	4682.06	4105.35	5525.68	6588.3	4248.88
Aqp9	19.04	23.37	14.27	20.49	16.33	31.11	19.93	21.97	11.29	24.11	24.61	11.02	22.8	16.38	15.73	21.59	17.4	21.62	14.15	11.1	22.34	17.58	25.47	20.83	16.21	14.74	13.73	17.8	8.81	9.98	15.12	12.01	17.25	24.43	16.61	21.54	9.94	12.25	24.89	8.51	14.45	14.85	19.78	16.2	17.35	19.48	17.27	17.68	19.43
Arc	500.67	446.1	306.71	441.21	322.52	419.97	342.27	313.55	334.96	217.03	182.64	228.71	241.96	300.3	183.88	403.39	358.08	297.21	415.9	264.25	243.09	362.49	372.39	456.28	268.01	249.51	268.79	305.41	444.76	573.86	300.31	429.54	290.02	310.79	293.63	169.84	249.52	438.39	178.87	880.46	531.46	269.47	414.66	462.09	323.71	229.46	364.79	343.43	326.39
Arntl	706.27	815.73	980.76	879.69	816.52	882.71	717.36	838.79	796.62	694.25	645.07	540.08	530.79	483.76	552.84	772.42	611.76	662.51	824.17	753.89	654.37	718.4	742.35	789.5	849.43	798.43	776.95	749.46	716.67	763.49	846.52	823.05	837.71	797.62	933.36	677.7	472.82	386.96	684.12	843.32	733.7	842.57	808.74	829.79	869.26	817.17	654.38	662.87	672.21
Asrgl1	5343.65	5412.73	5749.05	4785.04	4680.01	4794.62	4785.9	4689.22	4965.41	6208.89	6786.18	6873.67	6526.51	7127.54	4855.81	5982.08	6307.12	6412.15	5034.31	4714.34	5735.59	5872.41	5492.45	5326.76	5337.58	5195.47	4575.37	4804.99	4764.62	4917.26	5063.99	5063.01	4633.81	3551.82	3646.42	3607.25	5279.63	2195.64	5040.57	4005.39	5252.21	4485.28	4876.19	4879.44	4396.83	5034	5477.92	5858.51	5186.28
Atp13A4	333.15	344.14	353.07	472.63	408.26	474.41	472.38	553.2	432.81	814.82	691.7	642.04	596.66	764.41	766.96	575.14	615.42	596.58	480.13	415.25	469.1	563.51	562.83	533.91	467.94	440.04	488.54	461.86	487.69	481.05	472.64	484.04	491.63	534.84	530.79	611.43	430.33	107.76	527.38	347.39	488.12	492.18	414.66	469.84	429.35	495.72	448.11	434.34	482.78
Atp1A2	2014.1	1930.99	2464.39	2689.62	2776.16	3178.91	2670.16	2354.6	2425	5886.51	5093.2	4611.38	4113.27	4279.58	5020.33	2948.34	2820.67	3223.91	3131.2	2817.95	2562.29	2808.78	3352.73	2684.68	2655.28	2821.73	2647.71	2893.86	3443.56	2611.83	2819.71	2912.55	2539	2757.57	3348.81	2924.57	1526.03	870.66	3311.82	2478.9	3079.25	3408.13	2800.53	2990.21	3191.8	2278.34	2616.52	2708.3	2241.01
Atp1B2	18814.1	17357.7	21298.6	20432.4	20467.4	20893.3	18837.7	17921.1	18728.8	54618.4	53154.8	41859.2	40304.2	46800.2	41494.6	23731	25234	25472.5	20905.9	19586.8	22042.3	20647.9	21473.7	18318.5	21971.7	20837.5	20072.2	18307.5	18523.4	18122.1	18503.5	18039.7	17173.6	21348	22906.9	22182.8	24873.9	12804	29529.8	16581	23471.5	22786.4	19671.7	20517.3	21539	16880.3	19200.7	22460.6	18170.9
Bcan	3950.15	3755.77	3898.08	3700.45	3873.01	3793.31	3604.37	3323.2	3480.05	4767.09	4401.5	3773.7	3802.91	4069.92	3488.83	3706.04	4100.96	4192.27	3781.18	3841.64	4118.06	3965.47	4224.87	3500.68	3784.62	3964.94	3540.41	3208.64	3736.39	3485.1	3312.5	3666.32	3267.82	2704.5	3130.91	2414.22	1796.34	974.75	2974.37	3059.17	4151.28	3564.02	3452.58	3748.86	3700.37	2914.76	3043.29	3723.44	3390.17
Bdnf	192.27	199.68	584.89	390.67	425.95	301.36	191.06	332.52	258.43	225.92	193	245.24	224.22	197.65	234.69	391.61	214.3	296.13	298.31	394.16	412.59	327.34	224.4	287.78	368.52	352.72	375.72	300.72	242.19	410.19	511.94	438.78	597.28	236.68	378.66	265.12	241.38	253.48	286.74	517.6	185.52	499.6	321.28	259.22	316.92	321.46	285.53	334.59	269.08
Bmpr1a	2703.23	2840.2	2678.37	2413.69	2416.89	2307.87	2449.8	2186.84	2695.98	3864.69	3883.37	3726.85	3590.09	3751.05	3631.58	2856.09	3144.86	2985.06	2521.51	2372.71	2919.7	2761.55	2896.64	2607.05	2485.61	2473.55	2551.57	2357.06	2456.07	2319.41	2231.18	2277.94	2229.58	2600.06	2626.03	2448.19	3468.82	4070.45	2937.49	2443.31	2581.25	2382.2	2356.59	2571.8	2398.75	2673.4	2512.87	2739.86	2533.4
Bmpr1b	970.88	943.19	998.59	979.41	1125.43	1069.36	983.44	994.56	1033.73	1841.6	1843.24	1700.16	1624.03	1628.18	1293.19	1249.41	1440.56	1316.37	978.77	980.4	1107.7	1132.52	1295.48	1198.45	942.37	960.61	900.55	904.98	879.6	823.37	967.45	976.39	918.57	827.1	1205.07	959.39	950.15	439.62	1214.27	952.41	1072.79	1002.91	924.28	967.86	963.58	960.04	1066.93	1088.37	1001.51
C3	89.47	78.6	71.33	72.4	95.26	48.61	87.91	69.9	72.76	1273	1586.77	894.17	687.87	1313.69	630.26	467.18	422.18	152.39	128.47	155.44	152.42	659.08	359.05	337.95	75.65	71.45	52.97	50.59	37.43	50.9	52.4	73.9	51.75	157.5	79.05	100.25	649.1	964.96	370.64	68.08	85.15	97.25	44.31	68.33	67.91	111.48	231.68	130.05	128.22
C4a	757.67	690.4	427.97	730.8	781.14	688.28	492.3	403.42	515.61	14892.7	17282.2	11796.4	12754	17134.7	12644	4188.93	4554.28	2277.16	725.1	685.06	928.99	2983.44	2247.68	2652.49	351.23	345.91	333.54	268.87	364.39	191.62	314.42	330.7	269.53	1916.15	1108.08	2080.34	6237.01	5455.43	5547.67	570.21	1088	380.08	477.96	588.89	402.18	1239.29	3028.05	2209.57	1928.22
CD44	43.78	55.23	78.46	49.18	61.24	75.83	57.44	65.9	46.42	152.3	115.28	95.07	117.81	125.58	154.84	87.35	68.69	32.42	45.73	42.19	32.85	58.22	31.54	58.69	48.63	43.1	57.88	51.53	45.14	52.9	51.4	51.73	51.75	57.27	55.8	71.25	112.1	75.92	47.94	44.1	32.69	48.25	61.72	66.21	62.63	84.42	57.92	36.62	48.57
CD68	380.74	310.15	235.38	307.35	257.2	305.25	214.5	208.7	296.07	7410.81	7042.66	5384.3	4573.12	6324.91	5986.9	2446.81	4987.45	1296.91	226.46	227.61	241.78	694.23	565.26	705.25	197.77	220.02	223.67	195.8	239.99	226.55	190.47	201.37	162.8	714.24	403.9	765.52	21804.7	51448.8	4338	289.36	326.17	203.4	250.06	312.76	236.93	453.5	817.98	724.74	475.98
Cbs	498.77	501.34	563.49	590.1	611.03	548.29	567.32	580.16	525.65	503.87	549.22	535.95	504.18	531.81	460.9	568.27	602.6	725.19	474.69	588.46	630.72	576.7	656.23	586.92	571.69	539.85	500.31	544.3	500.9	558.89	502.87	467.41	529.36	571.9	736.72	657.82	751.26	253.48	1181.08	615.08	815.81	614.67	509.62	592.41	546.3	544.42	552.77	592.16	589.64
Ccl2	47.59	50.98	53.5	28.69	24.5	19.44	18.75	20.97	18.82	346.49	303.1	292.09	283.76	426.98	394.37	413.2	512.85	115.64	17.42	16.65	35.48	51.63	46.09	46.39	21.61	15.88	20.6	9.37	15.41	9.98	16.12	12.93	15.09	968.6	231.85	564.2	2687.73	4926.42	215.75	23.21	40.3	19.3	33.24	29.59	22.64	50.87	68.08	55.55	41.77
Cd109	119.93	110.46	106.99	81.96	77.57	56.38	73.85	76.89	69	1818.75	1848.42	1180.74	920.96	1440.36	1344	312.11	313.2	84.3	74.03	73.28	93.29	174.66	141.92	141.05	51.87	43.1	76.52	49.65	60.55	70.86	42.33	52.65	64.69	137.29	53.81	90.31	573.16	844.95	426.89	76.6	62.35	67.55	72.01	70.44	67.16	86.59	119.9	79.54	123.37
Cd14	30.46	74.35	46.36	47.81	42.19	54.44	36.34	46.93	47.67	611.75	555.69	509.77	463.65	551.46	596.39	233.59	324.19	181.57	41.37	46.63	55.19	77.99	114.02	89.93	33.5	32.89	37.28	37.47	37.43	43.91	40.31	31.41	39.89	308.27	130.87	212.09	477.34	896.38	248.02	50.29	133.05	51.22	41.94	59.17	54.33	74.68	95.52	73.23	62.17
Cdh10	1597.19	1716.44	1929.43	2014.82	1699.72	1884.02	1719.55	1623.65	1928.21	1406.26	1519.41	1472.83	1648.1	1475.3	1391.18	1708.74	1745.52	1863.23	1838.87	1724.3	1956.54	1979.44	1769.76	1769.28	1975.52	1898.54	1719.69	2090.06	2032.23	1862.31	2138.46	2106.12	2066.78	1614.62	1743.16	1604.79	1366.01	655.14	1706.62	2006.18	1842.23	2009.54	1799.49	1953.32	1770.2	1907.1	1909.3	1909.07	1785.42
Cdh20	277.94	242.17	474.33	303.25	299.39	299.42	275.46	298.57	264.7	442.95	476.68	374.75	385.1	394.22	342.35	263.03	361.74	405.29	330.98	272.02	379.74	346.02	394.22	298.19	379.33	353.85	256.04	234.21	234.49	221.56	292.25	342.71	251.2	276.26	348.77	380.28	276.64	209.4	299.65	266.92	383.96	397.16	329.99	323.32	341.06	261.93	287.56	431.81	291.42
Cdkn2a	9.52	12.75	21.4	8.2	10.89	17.5	7.03	3.99	6.27	27.92	20.73	22.04	17.74	32.76	18.15	9.81	16.48	6.48	7.62	9.99	14.45	13.18	6.06	5.68	9.73	5.67	7.85	4.68	12.11	7.98	8.06	3.69	6.47	10.11	7.31	11.6	37.97	62.45	27.66	5.42	9.88	5.94	5.54	11.27	4.53	16.24	13.21	5.05	10.69
Celsr1	89.47	78.6	57.06	60.1	58.52	33.05	62.12	51.92	53.94	44.42	60.88	63.38	77.27	98.28	50.81	96.18	87	24.86	50.08	58.85	53.87	99.96	49.73	65.32	27.02	41.96	54.94	44.97	37.43	52.9	40.31	24.02	35.58	66.54	24.58	19.06	85.88	91.84	42.41	80.46	29.65	50.48	47.48	46.49	42.26	57.36	48.77	25.25	50.51
Chi3L1	430.23	399.37	563.49	433.02	470.86	561.9	498.16	489.29	518.12	1439.26	1873.03	1091.19	1112.24	1392.31	1437.15	1066.86	1238.16	805.17	400.65	418.58	521.66	831.54	812.71	636.14	478.75	449.12	449.3	379.42	399.62	360.29	447.44	447.09	447.42	1357.73	699.52	940.34	1819.84	524.11	1635.63	313.34	474.43	444.67	443.15	408.56	454.25	602.87	764.12	950.75	622.66
Chrdl1	39.98	31.86	32.1	40.98	38.1	36.94	21.1	17.97	27.6	53.31	37.56	39.96	44.34	28.39	39.92	60.85	31.14	25.94	23.95	36.64	27.59	41.74	44.88	46.39	45.39	30.62	21.58	30.92	16.51	35.93	29.23	31.41	29.11	21.9	21.92	24.85	50.63	77.15	19.36	76.6	25.85	38.6	31.65	33.81	21.13	42.21	29.47	35.35	23.31
Cldn10	4098.64	3796.13	4875.28	3615.76	3643.03	3797.2	3677.04	3804.5	3866.45	2591.69	2999.96	3152.32	3277.19	3856.97	2361.37	2998.4	3145.78	3735.11	3485.04	3519.66	4091.78	4080.81	3981.06	3985.37	4461.13	3918.44	3566.9	3730.45	3515.12	3471.12	3997.78	3824.27	3327.11	2440.88	3720.82	2695.08	2411.09	426.15	3279.55	3325.32	4916.15	4169.04	3857.75	4277.87	4084.45	4060.97	4282.96	4532.77	4097.34
Cldn11	6164.13	5606.04	5067.87	5571.84	4620.13	5041.54	5368.46	3990.23	4956.63	12577.7	15999.8	11186.1	11734.3	14164.4	9450.32	8353.31	13204	10548.2	10068.6	7357.97	9832.63	7182.88	8065.22	7761.52	5446.73	5620.77	4470.4	6604.64	7863.6	6884.36	5065	6166.87	3858.63	9347.43	6795.27	9029.71	15846.1	30448.8	19706.8	5849.1	9738.79	5021.26	5809.96	7044.79	5621.49	3964.64	6069.3	6486.03	5651.57
Cldn12	1286.89	1253.34	1326.7	1564.05	1530.97	1763.47	1569.51	1365.03	1543.07	936.66	774.6	1042.97	1037.5	896.54	1035.52	1339.71	1105.37	1059.15	1586.29	1405.64	1042	1166.57	1271.22	1330.98	1313.05	1413.13	1624.53	1440.84	1643.62	1541.95	1422.96	1393	1403.73	1561.55	1518.62	1112.66	881.44	363.7	1236.4	1388.77	1423.3	1459.46	1560.51	1485.6	1518.18	1418.96	1402.25	1063.12	1409.49
Cldn2	462.6	25.49	28.53	25.95	77.57	17.5	239.12	12.98	282.27	24.11	29.79	172.22	258.43	305.76	32.66	30.43	31.14	23.78	14.15	18.88	429.68	692.03	43.67	16.09	23.78	15.88	272.72	16.86	92.47	21.96	15.12	12.93	12.94	636.75	7.31	21.54	28.03	600.04	20.28	113.73	19.77	32.66	23.74	16.2	18.86	651.57	322.11	13.89	155.42
Clu	49141.8	43639.6	41266.9	37706.6	37004.6	32823.5	40721.8	36236.6	41966.4	123824	130969	114035	106127	136211	127334	62116.4	77354.1	55732.7	37796.5	38276.5	51287.9	64147.2	55409.7	51879.8	40137.2	37889.2	40070.8	35802.8	36683.6	37065.6	36470.8	37077	35474.8	51680.4	36506.1	32812.3	82826.9	34772.7	73129.3	40245.8	41766	37907.4	36326.1	39134.1	34955.9	46652.4	52288.7	46507	44457.8
Cp	708.17	760.5	663.35	539.56	714.45	536.62	512.23	552.2	562.03	2128.44	2066.04	1441.14	1512.55	1977.63	1872.65	615.38	850.78	945.67	600.98	716.14	689.85	791.99	1095.34	536.75	536.03	646.46	738.69	459.98	972.08	376.25	443.41	384.27	478.69	1217.91	1173.84	770.5	4569.05	6632.24	1851.37	574.85	1103.21	547.85	469.26	542.39	646.66	874.54	785.46	622.47	776.14
Crot	1142.21	1030.29	1073.49	907.01	921.3	972.14	948.27	891.71	973.51	1439.26	1422.26	1381.9	1399.8	1559.39	1435.94	1068.82	1189.63	1039.69	896.03	867.15	981.55	1067.71	944.93	942.86	952.1	968.55	922.14	892.8	944.56	872.27	959.39	971.77	887.3	975.34	1061.57	1009.1	1361.49	1816.03	1145.12	949.32	1200.53	962.83	917.95	975.61	894.16	982.77	1045.59	1055.54	981.11
Csf1	801.45	794.49	570.63	743.09	714.45	731.05	775.96	562.19	651.1	4451.06	4213.68	3370.01	3140.38	4364.76	4057.4	1662.61	2180.52	1302.32	764.29	680.61	822.56	1042.45	1162.05	1019.53	698.13	662.33	604.29	642.66	682.55	630.75	618.76	641.07	615.61	1333.3	940.67	1014.07	2804.35	4775.8	1833.86	701.74	1053.79	641.39	703.49	784.71	635.34	666.73	1005.96	1031.55	865.51
Cspg5	8873.08	9145.13	8395.33	7814.79	8170.62	7773.27	8084.33	7952.5	8238.47	11514.1	10773.2	10528.9	10513.1	9470.99	10702.4	9351.47	9246.85	8284.03	7670.14	7560.04	8376.72	8060.55	7634.61	8222.54	8320.32	7859.56	8038.28	8048.29	7905.43	8250.65	8000.6	7545.09	7541.53	6239.48	6681.67	6260.07	7086.81	3730.02	5646.32	9336.12	7278.43	7614.28	7731.32	8017.58	7836.88	8146.83	8101.55	8983.47	7979.03
Cth	215.12	227.3	203.29	209	180.99	196.37	200.44	163.76	175.63	121.84	121.76	159.82	193.82	183.46	107.66	212	200.56	215.07	211.21	177.65	199.73	221.89	194.08	225.3	225.87	190.53	227.59	231.4	264.21	224.56	236.82	209.69	222.1	226.57	200.62	123.45	179.91	122.46	318.09	196.52	272.19	227.9	202.58	226.82	206	255.43	242.85	175.5	208.85
Cxcl10	36.17	42.49	21.4	28.69	23.13	21.39	15.24	14.98	13.8	767.86	527.2	743.99	701.8	1143.33	936.32	1313.21	1460.7	297.21	14.15	8.88	34.16	40.64	31.54	30.29	22.69	22.68	12.75	7.49	16.51	15.97	15.12	21.25	12.94	186.14	29.23	84.51	230.53	950.26	57.16	33.27	18.25	20.04	28.49	16.2	24.15	67.11	75.19	36.62	30.11
Cyp19a1	19.04	21.24	17.83	9.56	9.53	17.5	3.52	4.99	8.78	8.88	12.95	5.51	6.33	9.83	4.84	7.85	6.41	6.48	10.89	8.88	10.51	9.89	8.49	5.68	10.81	7.94	6.87	9.37	7.71	11.98	3.02	5.54	7.55	12.63	7.97	13.26	4.52	6.12	12.91	10.06	6.08	6.68	9.5	16.2	10.56	10.82	9.15	5.05	5.83
Cyp4F14	224.63	184.81	238.95	251.34	247.68	278.03	257.87	207.7	240.87	442.95	408.03	406.44	426.91	488.13	355.66	289.53	345.26	298.29	230.81	217.62	220.75	247.16	257.16	250.86	223.71	224.56	223.67	203.29	226.78	192.62	215.66	209.69	208.08	237.52	244.47	186.41	313.7	139.6	320.86	254.54	328.45	247.2	224.74	269.79	241.46	240.28	271.3	252.52	253.53
Cyp4f15	340.76	363.26	324.54	341.5	307.55	353.86	300.07	266.61	294.81	104.07	73.83	135.02	124.15	140.87	85.89	277.76	228.03	217.23	297.22	330.87	189.22	214.2	247.45	280.21	228.03	286.94	338.44	326.02	382.01	363.28	278.14	244.79	323.44	306.58	349.43	220.38	228.72	15.92	406.6	378.33	247.1	314.76	334.73	308.53	328.99	288.99	271.3	130.05	272.96
Cyp7B1	670.1	556.57	552.79	538.2	589.25	540.51	579.04	449.35	506.83	1340.27	1257.76	1285.45	1266.79	1366.1	1111.73	730.22	854.44	707.9	516.06	592.9	517.71	612.94	598.01	543.37	539.27	570.47	500.31	502.14	459.07	491.03	499.85	478.5	688.93	731.93	619.81	719.96	813.64	608.61	808.59	575.63	573.27	547.11	511.99	512.1	470.85	483.81	569.03	544.18	483.75
DMD	388.35	477.97	495.73	484.92	548.43	435.52	454.8	447.35	436.57	685.36	709.84	566.26	573.86	665.03	607.28	449.51	497.28	539.3	459.45	445.23	511.14	505.29	527.65	453.44	464.7	413.96	409.08	462.79	401.82	404.2	450.47	457.25	419.39	352.07	462.36	338.85	578.59	448.19	457.31	499.03	453.9	485.5	511.99	450.12	430.86	369.08	409.5	511.36	437.13
Daam2	2036.94	2013.84	2193.34	2200.6	2208.68	2189.27	1814.49	1583.71	1791.46	3690.81	3917.05	3060.01	2966.82	3743.41	2433.95	1787.26	2295	2295.54	1858.47	1646.58	2032.75	2274.93	2394.46	2114.8	1892.31	1676.25	1466.59	1533.59	1603.99	1582.86	1716.21	1731.08	1578.39	1600.3	2221.47	2406.76	2140.78	1966.65	3209.48	1898.63	3571.93	1968.71	1882.58	2201.28	2004.12	1349.69	1994.65	2287.85	1727.14
Dag1	390.26	448.23	388.74	482.19	504.88	507.46	488.79	452.35	489.26	814.82	703.36	617.24	695.47	724	648.41	640.9	624.58	613.87	516.06	475.21	495.38	510.79	519.16	448.71	424.72	406.02	443.41	476.85	519.62	469.07	415.2	466.49	486.24	447.24	500.23	478.87	639.16	413.9	565.19	492.84	479.75	474.36	515.95	521.97	458.77	483.81	450.14	489.89	428.38
Ddo	430.23	429.11	395.87	465.8	454.53	379.14	410.25	427.38	396.43	361.72	349.74	381.64	424.38	517.61	313.32	416.14	423.1	322.07	362.55	360.85	369.23	411.93	399.08	433.56	377.16	313.02	464.99	456.24	359.99	405.2	356.75	414.76	391.36	404.29	294.29	270.09	320.94	156.74	294.12	343.52	429.57	414.97	457.39	430.39	388.6	460	422.71	327.02	390.5
Dio2	588.24	613.92	1116.29	706.21	843.73	859.38	666.95	582.16	618.48	1712.14	1230.55	1110.48	901.96	649.75	766.96	914.73	938.7	891.63	876.43	991.5	884.32	630.52	749.63	689.16	711.1	866.48	643.53	616.43	814.65	581.85	924.11	911.73	907.79	704.97	1203.07	874.89	1021.57	1140.07	1255.76	891.29	830.26	758.68	593.5	728.36	778.71	594.21	616.79	614.89	635.29
Dmp1	81.86	76.47	71.33	76.5	69.4	81.66	51.57	53.92	47.67	95.19	108.81	71.64	76.01	42.59	37.5	49.07	38.46	42.15	45.73	45.52	35.48	42.84	64.29	46.39	51.87	58.98	56.9	39.35	39.63	26.95	55.43	45.26	57.14	48.01	56.47	63.79	40.68	11.02	71.92	47.2	57.02	57.9	45.11	52.83	67.16	62.78	83.32	79.54	62.17
Dtna	4763.02	4851.91	4778.99	5379.24	5379.49	5241.81	4980.48	4681.23	4817.38	4928.27	5110.04	4674.75	4880.95	5124.8	4315.07	5209.66	5515.87	4873.15	5443.68	5130.7	4987.93	5271.54	5208.61	5353.26	4814.52	4772.44	4848.08	5100.09	5057.45	5026.04	4951.12	4967.86	4903.34	4655.18	4812.96	4448.16	3973.28	2755.27	4912.41	5351.61	5360.93	5039.81	4869.07	5374.64	5072.92	4708.21	4930.23	5140.09	5155.19
Ednrb	995.63	1019.67	823.84	867.4	805.63	937.15	917.8	766.89	905.77	1680.41	1674.85	1953.67	1835.58	2315.06	1999.67	1547.78	2099.93	1337.98	959.18	860.48	1028.86	1101.76	1172.97	1323.41	810.53	861.94	924.1	952.75	993	829.36	818.3	886.79	766.55	994.71	770.6	1031.47	1101.13	947.81	952.42	720.31	828.74	747.55	896.58	940.39	850.39	973.03	900.28	1006.3	937.4
Efna4	59.01	38.24	57.06	28.69	35.38	21.39	51.57	24.96	40.14	55.84	50.52	38.58	36.74	49.14	43.55	38.28	31.14	31.34	35.93	23.32	48.62	38.45	27.9	24.61	30.26	30.62	46.11	24.36	37.43	41.92	19.15	18.47	24.8	43.8	27.9	29.83	75.04	138.38	59.93	27.08	34.21	23.76	29.28	35.92	37.73	48.71	28.45	22.73	31.08
Egfr	201.79	159.32	235.38	221.29	189.16	262.48	207.47	204.7	219.54	371.87	422.27	279.69	309.1	359.27	301.22	254.2	329.69	273.43	223.19	219.84	236.52	272.42	323.87	247.07	209.66	213.22	206.01	213.6	258.71	222.56	206.59	231.86	214.55	226.57	228.52	207.95	250.42	215.52	248.94	218.95	216.69	240.52	242.15	201.46	194.68	195.9	203.22	229.8	210.79
Elovl2	175.14	176.32	149.79	183.04	148.33	190.54	184.03	149.78	184.42	162.46	168.39	187.38	188.75	241.33	200.81	194.33	154.77	169.68	201.42	157.66	158.99	163.67	178.31	170.4	179.4	157.64	190.31	164.88	153.02	152.7	174.34	171.82	182.2	139.82	177.37	157.41	138.32	34.29	157.66	174.85	168.03	170.74	179.63	194.42	199.2	141.79	152.42	154.04	172.91
Emp1	68.53	59.48	60.63	61.47	84.37	68.05	59.78	57.92	66.49	786.9	607.51	403.68	381.3	412.78	1068.18	188.44	239.02	121.05	83.83	63.29	69.64	116.44	120.09	75.73	75.65	55.57	58.86	52.46	115.59	67.87	72.56	64.66	67.92	325.96	103.63	226.18	2626.25	5446.86	506.18	72.73	100.36	72.01	61.72	50.01	58.1	96.33	116.85	70.71	94.23
Entpd2	184.66	197.56	199.72	202.17	232.71	244.98	244.98	206.7	257.18	366.8	367.87	325.15	366.1	325.42	225.01	300.33	392.88	380.43	193.79	212.07	222.07	298.78	340.85	287.78	241	237.03	227.59	243.58	177.24	201.6	233.8	247.56	246.89	189.51	251.11	241.09	244.09	131.03	236.03	193.42	265.35	287.29	221.57	266.27	231.65	211.06	255.05	325.75	232.16
Ephb3	224.63	261.29	256.78	248.61	229.99	180.82	179.34	239.65	208.25	194.19	155.44	135.02	126.68	141.96	169.36	233.59	175.83	197.78	225.37	159.88	174.76	239.47	237.75	199.74	161.02	203.01	226.61	215.47	210.27	245.51	222.71	216.15	181.13	170.14	202.62	198.01	180.81	177.56	187.17	281.62	202.24	249.43	222.36	220.48	234.67	189.41	150.39	203.28	187.48
Ephx2	401.68	414.24	303.14	331.93	280.34	311.09	269.6	257.63	292.3	257.65	295.33	283.82	344.57	369.1	164.52	384.74	333.35	281	276.54	254.26	264.11	361.4	349.34	363.51	279.9	239.3	277.62	296.97	319.26	314.38	268.06	277.12	291.1	343.64	239.15	227.01	280.25	246.14	289.51	409.28	360.39	270.22	319.7	338.82	262.59	346.35	344.47	300.5	306.96
Ezr	763.38	435.48	271.05	392.04	453.17	274.14	559.12	313.55	584.61	783.09	731.86	843.19	824.68	1125.86	701.64	641.88	618.17	243.17	280.89	356.41	582.1	1099.57	460.94	430.72	274.5	238.17	623.91	355.99	337.97	354.3	302.33	285.43	350.39	1164.01	255.1	389.39	1065.87	1544.18	590.08	680.07	326.17	368.95	338.69	331.78	266.36	900.51	634.06	265.15	494.44
F3	2095.96	1996.85	2207.61	1615.96	1982.78	1790.69	2017.27	1767.45	1790.21	4572.9	4746.05	3870.14	3486.21	4572.24	4807.42	2065.02	3143.95	2826.19	1835.61	2504.84	2998.54	2321.06	2476.94	2178.22	2160.32	2380.55	2150.34	1752.81	1859.39	1657.72	1876.45	2047.93	2101.28	2231.15	2226.78	2554.24	3649.63	4424.35	4753.83	1575.23	2259.64	1982.07	1623.81	1768.77	1829.06	1867.05	2046.47	2313.1	2158.44
Fabp7	3384.75	3345.78	4686.26	4013.26	3170.81	2552.85	3872.79	4795.07	4205.17	16283.7	13515.4	13240.3	10915.9	12250.1	12890.8	8643.83	10564.7	7561	4320.1	4834.25	6163.95	5158.4	4200.61	3687.17	4948.53	3470.45	4107.43	5776.48	3660.43	4522.04	4050.18	3426.14	4117.39	2094.71	4152.63	2682.65	14789.3	13555.9	3552.46	2346.6	2477.08	3504.63	3486.61	4239.13	3949.38	3975.46	4468.91	4616.1	3211.43
Fads2	3917.79	3791.88	4047.87	4036.48	4590.19	3861.36	4729.64	4382.66	4448.55	7201.4	7448.09	6476.87	6491.04	6756.26	5674.79	6170.52	6825.47	6275.98	4440.95	4698.8	5328.25	4988.14	5208.61	4506.97	4519.49	4382.3	4585.18	4283.18	3821.16	4136.8	4321.27	4256.58	4024.67	3305.88	3769.32	3333.02	6102.31	2250.75	4925.32	3536.54	4033.43	4629.29	4269.24	4129.95	4153.87	4161.63	3956.78	4626.2	4032.26
Fbln5	188.46	203.93	199.72	195.34	164.66	161.38	157.07	169.75	184.42	123.11	145.08	133.64	131.75	195.47	107.66	132.5	96.16	146.98	121.94	129.91	102.49	138.41	172.25	153.36	163.19	142.9	209.93	144.27	160.73	143.72	155.19	128.4	132.61	215.62	161.43	145.81	339.02	215.52	300.57	150.87	137.62	159.61	159.85	145.11	150.91	261.93	186.97	114.9	164.17
Fdft1	2055.98	2122.18	2000.76	2040.78	1962.36	1541.82	1929.36	2299.68	2248.11	1571.26	1668.37	2011.54	2126.94	1951.42	2150.88	2009.07	1606.32	1761.64	2144.81	1988.55	2710.77	2084.89	1893.49	2093.03	2510.47	2180.94	2693.82	2528.5	2009.11	2751.55	2108.23	2029.45	2079.72	2746.62	2026.16	2544.29	2228.47	1038.43	1660.52	2573.29	1755.55	1936.05	2438.89	2182.26	1962.62	2740.5	2314.73	2578.25	2225.46
Fgf1	1753.29	1582.61	1840.27	2192.4	1920.18	2101.78	1910.61	1744.48	1943.26	2379.74	2409.3	2212.69	2327.1	2530.18	1794.01	2194.57	2744.66	2484.67	2115.41	1937.48	2147.07	2300.19	2331.38	2276.68	1837.19	1702.34	1768.74	1981.39	1901.22	1782.47	1953.04	2274.24	1841.45	1918.67	2161.68	1610.58	2457.2	1414.37	2629.54	1781.03	2873.2	1943.47	2153.22	2228.04	1989.78	1781.54	2203.97	2332.04	2049.64
Fgf2	24.75	27.62	42.8	17.76	31.3	36.94	19.93	18.97	16.31	107.88	76.42	59.24	64.61	96.1	83.47	16.69	38.46	25.94	18.51	19.99	22.34	27.46	33.96	23.67	21.61	22.68	26.49	17.8	11.01	18.96	14.11	12.01	16.17	48.85	21.26	29.83	62.38	84.49	36.88	18.57	28.13	29.69	16.62	26.06	16.6	23.81	24.39	25.25	23.31
Fgfr1	515.9	514.08	549.23	524.54	586.53	575.51	554.43	526.24	508.08	1231.12	1265.53	929.99	971.63	1150.98	1063.34	712.55	816.89	849.48	565.05	629.54	888.26	863.4	870.93	620.05	715.42	630.58	553.28	588.33	601.08	537.93	626.83	593.96	618.85	838.05	679.59	848.37	991.74	1342.12	792	548.55	683.52	679.99	502.5	540.28	528.19	548.75	593.42	893.93	608.09
Fgfr3	3449.48	3494.48	3841.02	3234.65	3841.72	3948.85	3844.66	3470.98	3828.81	4471.36	4679.99	4054.76	3743.37	3506.44	3408.99	3437.12	3785.01	4579.18	3634.2	3619.58	4510.95	4085.2	4526.91	3925.73	4025.61	4200.84	3617.91	3838.18	3974.18	3573.92	3995.76	4094.93	3418.76	3940.95	4735.9	4762.99	2473.47	1329.88	5136.46	3329.96	4451.6	4131.92	3464.45	3808.03	4195.37	3767.65	3491.4	4040.35	3815.64
Fkbp5	336.95	331.39	267.48	295.05	308.92	223.59	284.83	264.62	245.89	475.95	457.25	533.19	510.52	564.57	454.85	324.87	432.26	404.2	246.05	370.84	337.7	226.28	251.09	288.73	206.41	218.89	289.39	288.54	307.15	298.41	221.71	227.24	333.14	341.96	417.85	414.25	603	813.11	1510.23	304.83	305.64	220.48	227.11	278.95	243.72	206.73	237.77	227.27	261.31
Fmo1	413.1	477.97	303.14	292.32	351.1	268.31	311.79	358.48	299.83	392.18	358.8	351.33	468.71	470.66	278.24	394.55	382.8	337.2	300.49	317.55	398.14	403.14	390.59	316.18	325.29	314.16	374.74	235.14	369.9	278.45	277.13	231.86	340.69	275.42	207.27	175.64	548.76	821.68	322.7	317.21	289.68	312.53	272.22	327.55	277.68	366.92	348.53	313.13	348.73
Foxj1	344.57	261.29	299.58	256.8	223.18	147.77	267.25	201.71	278.5	445.49	420.98	425.73	373.7	576.58	382.27	522.14	430.43	179.41	284.16	219.84	365.29	408.63	352.98	282.1	186.96	154.24	266.83	227.65	142.01	245.51	195.51	189.37	178.97	315.01	123.56	113.5	532.48	434.72	299.65	233.65	212.89	265.76	201.79	197.23	199.2	292.23	283.5	227.27	216.62
Frem2	98.99	123.21	46.36	99.72	76.21	56.38	90.26	64.91	74.02	204.34	177.46	135.02	133.01	222.77	177.83	149.18	119.97	71.33	91.45	68.84	81.47	106.55	98.25	86.14	63.76	54.44	72.59	55.27	58.35	88.82	78.61	62.81	83.02	114.55	66.43	57.99	144.65	91.84	62.7	96.71	73.75	65.33	64.1	72.55	74.7	79.01	85.35	65.66	74.8
Fstl1	932.81	890.08	802.44	871.5	862.79	884.65	856.84	701.99	812.93	802.13	840.66	741.24	837.35	844.12	740.35	616.36	844.37	787.87	844.86	829.4	756.86	775.52	857.59	751.63	792.15	826.78	877.99	829.09	984.19	717.58	728.61	719.59	646.88	942.49	894.83	834.29	2558.45	4835.8	1253.92	768.27	1039.34	790.6	845.93	929.82	863.22	875.62	807.82	851	820.83
Fzd1	236.06	233.67	271.05	315.54	287.14	223.59	284.83	301.56	250.91	299.53	231.86	300.35	291.36	246.79	300.01	259.11	274.74	310.18	260.21	255.37	278.57	268.03	311.74	286.83	250.72	293.74	348.25	295.1	184.95	281.44	251.94	252.18	312.66	228.25	250.45	248.55	333.59	198.38	332.84	232.88	228.85	331.09	275.38	270.49	329.74	303.06	228.63	260.1	283.65
Fzd10	477.83	399.37	595.59	599.67	476.3	686.33	588.42	570.18	634.79	530.52	327.72	414.71	391.44	392.03	570.99	525.09	321.45	269.11	634.73	516.29	315.36	341.62	320.23	426.94	486.32	485.41	612.14	563.97	653.92	587.84	617.76	588.42	616.69	358.8	352.09	192.21	353.48	129.8	323.62	417.79	297.28	530.04	516.74	532.53	580.26	671.06	515.17	266.41	475.01
Fzd2	112.32	110.46	82.03	94.25	95.26	79.72	96.12	84.88	92.83	50.77	49.22	57.87	70.94	55.69	39.92	75.57	84.25	126.45	81.66	78.83	123.52	149.39	146.77	102.24	111.31	103.21	60.82	67.45	121.1	93.81	103.8	109	104.58	101.07	142.83	176.47	146.46	195.93	177.95	118.37	120.89	106.9	82.3	110.59	78.47	88.75	96.53	122.47	99.08
GFAP	2916.45	2190.16	1333.84	2341.29	2846.92	2000.67	2036.03	1453.9	1694.86	79954	106152	67679.9	65662.8	83699.2	73463.8	29808.3	42656.2	20713.9	3557.99	3726.17	5470.16	10837.5	10309.3	8542.5	1902.03	1766.98	1866.84	1526.09	1826.36	1318.39	1367.53	1604.53	1636.6	10234.3	5926.35	12167.2	38303.5	32959.1	27659	2433.25	5392.1	1760.85	2021.06	2817.63	2269.72	3125.82	8419.59	7970.86	4752.06
Gabbr1	30123.9	32693	35453.7	38217.5	32619.9	32226.6	36301.6	36996.5	36673.5	26597.2	19914.3	26017.7	26957.3	23062.1	26140.8	30408	26517.9	22960.8	34896.1	32832.7	24209	25648.1	24253.9	31826.1	31797.5	31523.3	40389.6	33869.1	29192.1	34106.4	33686.3	31062.5	33509.4	27018.9	26904.7	22675	26571.7	3950.44	30765.3	29755.3	24924.4	34550.4	34883.5	33635.5	35562.5	36135.3	32259.9	24230.8	33740.4
Gabbr2	3961.57	3830.12	5688.42	6093.65	5699.29	6637.81	6357.75	6549.53	5626.55	3552.47	2325.1	3507.79	3548.28	3028.14	3838.44	4294.92	3425.1	3929.65	5612.43	5212.87	3122.05	3854.52	3638.99	4415.14	4735.63	4673.77	5683.89	5230.31	5324.97	5216.67	5289.73	5336.43	5529.74	4419.35	5215.53	5394.3	2749.2	254.71	4007.93	4488.95	4329.19	5947.71	5701.55	4825.9	5945.95	5324.07	4703.63	3529	4986.17
Gabra4	9889.65	9956.62	13406.1	12778.8	9916.61	13419.5	10230.5	9970.59	11472.6	4376.17	2129.51	5661.23	5894.38	4465.22	5472.77	7291.36	4888.55	3885.34	11075.7	10017.1	4679.14	5475.86	4329.19	8187.51	8797.99	9282.9	12471.4	10718.2	12181.3	10933.3	10418.2	9627.2	9746.31	9413.13	10749.3	5908.79	2483.41	527.79	7480.18	9572.87	8934.38	10797.5	11445	10765.5	11212	11529.2	9869.6	4260.05	9929.59
Gabrb1	1313.54	1504.01	1405.17	1730.7	1393.52	1617.65	1321.02	1393.98	1475.32	1474.8	1528.48	1472.83	1387.14	1635.83	1277.46	1397.62	1118.19	1255.84	1367.45	1366.78	1232.53	1384.07	1171.76	1468.24	1381.14	1347.35	1679.47	1681.61	1387.11	1612.8	1338.3	1286.77	1524.48	1405.74	1329.29	1451.51	848.9	304.92	1141.43	1526.49	1289.48	1498.8	1607.2	1439.11	1444.23	1612.7	1355.51	1313.11	1459.03
Gabrg1	316.01	399.37	388.74	247.24	292.59	213.87	270.77	279.6	326.18	280.49	284.97	279.69	276.16	256.62	252.83	262.05	233.53	298.29	238.43	203.19	315.36	286.7	286.27	280.21	287.47	282.4	258	281.99	232.29	295.41	287.21	253.1	260.91	188.67	226.53	224.52	247.71	57.55	266.46	211.22	290.44	277.64	300.71	271.2	259.57	257.6	269.27	342.17	243.82
Gad1	9824.92	7930.03	5927.37	7226.05	6062.64	6787.52	6303.84	3542.88	5964.01	3524.55	7115.19	4023.07	5843.71	3864.62	3198.5	3432.21	6675.28	7536.15	7525.34	6021.17	7600.15	6937.92	8270.22	7929.08	4284.98	5112.68	3800.38	4792.81	7951.67	5394.31	4013.9	8248.98	4366.43	5553.88	7001.21	6458.08	2784.46	1361.71	4750.14	7358.56	13362.4	4155.68	7523.99	9276.36	5981.42	2430.95	6786.69	6869.86	6411.2
Gas1	352.18	320.77	403	356.52	404.18	332.47	343.44	374.46	390.16	595.25	560.87	410.57	376.24	473.93	418.56	495.64	464.31	507.96	389.77	394.16	467.78	520.67	618.63	360.67	440.93	443.45	323.73	358.81	532.83	390.23	413.18	387.97	354.71	363.02	402.57	282.52	584.01	960.06	349.44	378.33	410.57	443.18	378.26	407.15	366.72	404.8	401.37	467.17	377.87
Gbp2	230.35	244.3	189.02	193.97	208.21	155.54	161.76	162.76	160.58	1148.62	862.68	1030.57	1069.17	1428.35	1289.56	1149.3	1318.75	474.45	160.04	174.32	166.88	259.24	299.61	177.02	157.78	138.36	132.43	150.83	215.77	124.75	154.19	82.21	149.86	439.66	280.34	263.46	546.95	1197.62	206.53	144.68	154.34	129.17	194.67	169.76	160.72	242.45	355.64	212.12	210.79
Gdpd2	310.3	229.42	238.95	259.54	304.83	270.26	269.6	385.44	270.98	486.1	650.25	489.11	480.11	590.78	470.58	486.81	507.35	517.68	371.26	363.07	508.52	477.83	473.07	408.95	436.6	382.2	319.8	331.64	282.93	403.2	340.62	375.04	380.58	233.31	259.08	238.61	350.77	220.42	363.27	197.29	357.34	395.67	320.49	299.37	328.99	281.41	288.58	425.5	343.87
Ggta1	104.7	101.97	71.33	91.52	81.65	77.77	73.85	87.87	77.78	460.72	432.64	377.51	331.9	488.13	391.95	211.02	257.34	101.59	89.28	86.6	95.92	159.28	146.77	126.85	72.41	63.51	102.02	81.5	114.49	88.82	68.53	60.97	75.47	148.24	118.25	162.38	905.85	1520.91	243.41	88.2	116.33	86.11	63.31	74.67	71.68	97.41	143.27	108.58	125.31
Gja1	7972.64	8401.62	8912.46	7846.2	7823.6	7238.59	7943.68	7917.55	8203.34	12942	13740.8	12026.5	10752.5	11098.1	7650.26	12168.3	14172	12714.1	8714.24	9062.28	10479.1	10917.7	11022.5	9508.08	8709.37	8426.62	7779.3	8342.45	8268.72	7904.34	7748.66	7637.46	8088.14	5567.36	6572.73	5512.77	14429.5	7472.29	14277.1	6368.24	8324.61	7887.47	7662.47	8035.19	7532.8	8049.42	7887.15	8969.58	8185.94
Gjb2	300.78	246.42	235.38	251.34	390.57	276.09	266.08	268.61	243.38	668.86	655.43	563.51	582.72	773.14	682.28	321.92	379.14	662.51	305.93	391.94	327.18	512.98	716.88	227.19	324.21	306.22	370.82	253.88	809.15	222.56	242.87	201.37	378.42	500.3	328.84	283.34	944.73	1168.23	610.36	304.83	415.13	254.63	243.73	234.57	221.84	286.82	321.09	276.51	358.44
Gjb6	4841.07	5427.6	5945.2	5019.99	5050.16	4835.45	5114.1	4917.89	4749.63	9261.29	8170.88	8649.6	8098.59	8104.89	8080.92	5297.99	5571.74	6877.96	4839.43	5571.49	6001.02	5625.25	6242.09	5562.47	5411.07	5415.5	5915.41	5828.01	6675.75	5362.38	5151.66	4621.46	5667.74	4992.93	6181.44	4673.51	6075.19	2592.4	11665.1	4780.63	6339.45	5688.63	4603.18	5236.57	5087.26	5331.65	5224.9	3958.28	5073.59
Glb1	826.2	594.81	798.88	700.75	649.13	668.84	702.12	665.04	802.9	1597.91	1484.44	1482.47	1255.39	1395.59	1316.17	813.64	936.86	775.99	640.18	591.79	718.76	775.52	598.01	647.5	654.9	655.53	736.73	664.21	667.13	637.74	598.61	653.08	590.82	678.02	619.14	506.21	1564.9	3090.8	900.79	601.16	632.58	638.42	642.56	664.26	578.75	894.02	786.48	688.12	685.8
Gldc	100.9	70.1	53.5	72.4	69.4	44.72	49.23	32.95	51.44	78.69	91.97	88.18	78.54	116.84	54.44	64.78	82.42	49.72	41.37	46.63	59.13	72.5	59.44	55.85	54.04	38.56	33.35	33.73	50.64	64.87	45.35	42.49	56.06	62.33	35.21	41.42	56.05	96.74	42.41	100.58	61.58	43.8	55.39	54.94	36.97	71.43	66.05	36.62	58.28
Gli1	64.73	114.71	103.43	56.01	62.6	50.55	76.19	87.87	60.22	31.73	25.91	22.04	43.07	25.12	33.87	64.78	41.21	70.25	64.24	78.83	73.58	62.61	90.97	61.53	65.92	81.66	87.31	106.8	69.36	83.83	68.53	50.81	66.84	64.85	73.07	50.54	66.9	47.76	67.31	54.16	52.46	83.14	60.14	67.62	58.1	66.02	69.1	71.97	74.8
Gli2	79.95	84.97	114.13	86.06	102.06	97.21	89.08	109.84	99.11	121.84	119.17	103.33	107.68	116.84	99.2	90.3	106.23	108.08	97.99	82.16	76.21	90.07	93.4	88.98	90.78	113.41	92.21	82.44	97.98	87.83	66.51	84.06	100.27	65.7	113.6	104.39	92.21	150.62	138.3	68.08	103.4	96.51	92.59	92.98	110.17	75.76	95.52	77.02	73.83
Gli3	175.14	208.18	196.15	184.41	185.08	198.32	166.45	181.74	145.52	227.19	244.82	209.42	178.62	241.33	179.04	220.83	190.49	201.02	198.15	152.11	166.88	177.95	186.8	198.79	154.54	137.23	150.09	158.32	194.86	165.67	170.31	166.27	153.09	124.65	128.88	123.45	191.66	219.2	200.07	193.42	195.4	164.8	155.1	195.12	184.87	152.61	152.42	194.44	164.17
Glis3	197.98	114.71	124.82	118.84	304.83	85.55	148.86	92.87	156.82	251.3	288.86	245.24	230.56	339.61	197.18	181.57	171.25	126.45	94.72	217.62	157.68	305.37	173.46	160.93	103.75	66.91	136.36	113.36	80.36	134.73	109.85	75.75	309.42	255.21	90.35	107.7	356.19	548.6	149.36	160.93	77.55	99.47	96.54	88.76	84.51	208.89	179.85	125	139.88
Glud1	10135.2	10256.1	10253.4	9959.38	9979.21	10246.4	9497.95	9606.11	10043.7	12447	12365.1	11708.2	11412.5	10949.6	10108.4	10577.3	11304.6	11835.4	9618.97	9950.52	11251.7	11291.1	11226.3	10388.5	10747.6	10321.8	9774.64	10436.3	9910.14	9900.39	10227.7	9937.57	9699.95	9183.19	10500.8	9041.31	9837.82	7273.91	11065.8	8864.94	11186.4	10493.1	9782.45	10576	10659	9979.25	10306.5	11378.6	10022.9
Glul	34447.2	35584.2	36605.6	34174.2	35240.9	34870.8	32914	29318.6	31338	40777.9	46336.2	38613.2	37613.6	38075.1	34838.7	29855.4	39150.5	41785.5	32386.6	32551.8	39296.3	36059.4	38782	34453.1	34862.3	35219.4	29959.6	30046	32260.2	29076.4	32475	32131.3	29043.8	35976.4	42140.1	37186.8	29611.1	28183.3	55484.1	35262.5	47347.4	36651.3	31643.8	40491.5	37674.5	30275.4	35591.7	39782.3	35995
Gpam	2335.82	2387.72	2460.82	2322.17	2592.44	2554.8	2393.54	2199.82	2362.27	5769.75	6099.66	5578.57	5101.37	6476.7	5136.47	4379.33	4760.34	4037.72	2656.51	2571.46	2840.86	3124.04	3185.33	2997.07	2567.75	2503.04	2213.13	2343.01	2555.15	2427.19	2658.47	2762.9	2549.78	2340.65	3045.22	2511.98	4080.86	2202.99	4079.85	2137.71	2657.28	2579.67	2319.4	2478.81	2505.15	2402.81	2881.72	3071.93	2721.85
Gpc4	418.81	242.17	253.22	144.79	542.98	138.04	209.82	121.82	267.21	290.64	339.37	345.82	271.09	404.04	208.07	241.44	242.69	198.86	181.82	518.51	382.37	482.23	231.68	171.34	192.36	159.91	228.57	181.74	198.16	149.7	152.17	155.19	618.85	406.81	178.7	177.3	318.22	1113.13	260.93	423.98	168.03	190.78	157.48	171.88	164.49	379.9	295.69	204.54	230.22
Gpc5	972.78	1085.52	1044.96	984.87	1188.03	1224.9	1009.22	1036.5	1087.67	784.36	884.7	790.84	822.15	823.37	706.48	1011.9	1036.69	1290.43	1024.5	967.07	1128.72	1212.71	1267.58	1311.1	1149.87	1179.5	997.67	1123.26	1039.23	1058.9	1145.82	1210.1	1031.77	1003.98	1180.49	1241.08	505.36	137.15	1048.31	922.24	1254.51	1070.47	1093.62	1232.71	1079.02	1032.56	1091.32	1383.82	1214.24
Gpc6	314.11	335.64	296.01	370.18	402.82	309.14	324.69	394.43	353.78	420.1	466.32	344.44	330.63	377.83	345.98	481.9	362.66	405.29	378.88	338.64	429.68	455.86	441.53	383.39	341.5	320.96	355.12	355.06	460.17	402.2	312.41	411.06	390.28	325.11	288.98	242.75	498.13	1242.93	407.52	383.75	325.41	341.48	343.44	334.59	339.55	308.47	297.72	338.38	350.67
Gpr37L1	4081.5	3804.63	4507.94	3935.4	3915.2	4559.36	4168.17	3718.62	3884.01	8347.48	8699.37	7264.95	7073.76	7668.08	6519.18	5401.04	5590.97	5350.85	4139.37	3730.61	4392.69	4519.09	4543.89	4413.25	3999.68	4183.82	3723.86	3908.45	4105.19	3700.67	4016.93	4089.39	3666.73	3741.33	3963.3	5922.05	4693.81	1320.08	4590.63	3308.3	4489.62	4004.24	3848.25	3870.02	3802.24	3485.16	3791.16	4242.37	3602.9
Gpt	163.72	165.7	160.49	155.72	129.28	167.21	151.21	139.8	129.22	182.76	239.63	176.35	169.75	173.63	130.65	126.61	168.51	178.33	125.2	115.47	137.97	180.15	209.85	168.5	148.06	136.1	108.89	118.04	162.93	105.79	122.95	154.26	115.36	149.92	155.45	169.01	192.56	138.38	199.15	161.7	225.05	146.99	147.98	176.1	131.29	119.06	158.52	191.92	140.85
Grhl1	178.95	225.18	174.75	168.02	299.39	165.26	150.04	188.73	170.62	230.99	266.84	195.64	187.49	220.59	198.39	182.55	188.66	188.05	165.49	227.61	231.26	307.57	260.79	227.19	236.67	189.4	152.05	182.68	131	182.64	173.33	170.89	309.42	154.13	171.39	241.92	159.11	123.68	153.97	246.03	180.19	193.75	157.48	152.86	195.43	140.71	146.32	232.32	200.11
Gria2	5092.36	6929.48	3926.62	3831.58	4919.52	3423.89	3903.27	4001.22	3562.85	3893.88	4009.02	3642.81	4041.06	3579.6	3585.61	3901.35	3468.14	4145.8	3970.62	4607.75	4780.32	4389.48	4181.2	4724.69	4775.62	4319.92	3827.85	3861.61	3471.08	4531.02	3513.05	3685.71	4824.64	3318.51	3483	4028.95	2707.62	2096.45	3399.41	7082.36	3923.95	4174.98	3614.02	4000.34	3612.84	3271.94	3216.03	3951.97	3661.19
Grin1	1576.25	1591.1	1847.4	2128.2	2135.19	2424.53	1912.95	1938.2	1999.71	1255.23	1104.91	1304.74	1432.74	1102.93	1264.16	1698.93	1355.39	1880.52	2174.2	2078.48	1680.6	1802.58	1922.6	1618.76	2036.04	1870.19	1956.11	1735.01	2132.41	2106.83	2017.53	2098.73	2107.75	1690.42	1949.76	1231.96	1012.53	274.3	1668.82	1950.47	1820.18	1964.26	2026.6	1780.04	1919.61	1692.79	1768.05	1901.49	1853.42
Grin2b	4618.34	5251.28	5738.35	6295.81	6025.9	7475.79	7044.64	6542.54	5802.18	2689.42	2117.85	3349.34	3503.94	2661.22	3413.83	4921.1	3687.93	3910.19	6473.62	6083.34	3143.08	4280.73	3691.15	5300.25	4977.71	5294.14	5898.73	5817.7	6915.74	6254.61	5516.47	6192.74	6527.01	5667.58	6044.6	4835.9	1639.03	453.09	4402.54	6966.3	5354.09	6131.81	5811.55	5732.48	6303.61	5656.35	5156.82	3318.14	5782.71
Grin2c	656.77	571.44	702.58	781.34	809.71	931.31	889.66	831.8	751.46	525.45	392.48	512.53	521.92	453.18	436.71	589.87	503.69	489.58	800.22	720.59	463.84	583.29	607.71	649.4	653.82	675.94	670.02	636.11	834.47	721.57	698.38	830.44	712.65	584.53	688.23	519.46	218.78	37.96	663.84	566.34	751.94	643.62	741.48	625.51	744.75	602.87	600.53	468.43	691.63
Grm2	647.25	773.25	659.79	963.02	696.76	476.35	616.55	792.85	636.04	514.02	272.02	557.99	528.25	616.98	632.68	875.47	391.96	311.26	614.05	699.49	385	437.19	316.59	729.86	628.97	467.26	1055.55	773.82	517.41	974.07	547.21	486.81	957.38	409.34	401.25	251.86	564.12	134.7	431.5	716.44	229.61	579.78	833.27	612.13	606.67	754.4	540.58	297.98	501.24
Grm3	3990.13	4051.05	3124.17	4070.63	3342.28	3824.42	3421.51	2712.08	3480.05	2660.23	2885.97	2683.88	3122.64	2659.04	2178.7	3068.08	3621.99	2991.55	3665.77	2985.6	2846.11	3116.35	3340.6	3700.43	2630.43	2616.45	2772.29	2818.92	3398.42	3118.82	2626.22	3181.35	2606.92	2827.48	3253.81	2431.62	2044.05	1037.21	2678.41	4858.77	4480.5	2792.72	3855.37	4422.28	3434.77	2509.96	3572.69	3396.42	3648.56
Grm5	2137.84	2697.87	1583.49	1939.7	1905.21	1434.89	1765.26	1788.41	1657.23	1370.73	1590.65	1325.41	1423.87	1221.96	1276.25	1781.37	1459.79	1971.31	1838.87	1715.42	1713.45	1779.52	1775.83	2047.59	1693.46	1639.96	1756.96	1596.36	1662.33	2198.64	1528.77	1673.81	1864.09	1337.51	1561.14	1270.08	1205.09	368.59	1177.39	2329.58	1618.7	1653.21	1805.03	1989.25	1590.62	1448.18	1517.07	1731.04	1484.29
Gstm1	308.4	286.78	349.51	305.98	268.09	270.26	233.26	221.68	248.4	422.64	439.11	370.62	421.84	465.2	366.54	253.22	295.8	295.05	242.79	217.62	265.43	336.13	282.63	263.17	311.24	247.24	230.53	237.95	205.86	256.49	280.16	263.27	237.19	254.36	257.09	325.6	340.83	292.67	257.24	276.98	413.61	273.18	280.92	307.12	271.64	245.69	294.68	385.1	306.96
Gys1	652.96	650.04	588.46	681.63	692.68	659.11	644.68	621.1	672.43	742.48	673.57	708.17	658.73	809.18	679.86	682.12	719.82	627.92	638	610.67	687.22	832.64	608.92	643.72	609.52	571.6	654.32	617.37	640.71	680.65	646.98	692.8	643.64	655.28	590.58	504.55	706.06	915.97	649.09	571.76	726.85	700.04	665.51	600.86	599.12	737.08	725.51	587.11	640.15
H2-D1	1125.08	1060.03	1023.56	1150.16	1268.32	1298.79	1125.27	1206.26	1186.78	17177.2	14245.9	15621.1	14896.2	17784.5	13413.4	6419.81	8033.41	3530.85	1037.56	1071.44	1203.62	2335.34	2051.18	1761.7	1108.8	1022.99	908.4	1067.05	1109.69	847.32	1218.38	977.31	1042.55	1409.11	1290.76	1059.64	8833.43	14847.8	3688	1072.33	1408.09	1104.62	1324.69	1429.95	1382.36	1701.45	2496.61	2174.22	1726.17
H2-T23	140.87	106.22	135.52	79.23	155.14	120.55	72.67	102.85	95.34	514.02	423.57	454.66	405.37	570.03	446.39	403.39	501.86	234.53	89.28	92.16	91.98	161.47	128.58	102.24	97.26	73.72	98.1	91.81	96.88	63.87	89.69	75.75	76.55	88.44	82.37	78.71	499.94	931.89	189.01	99.81	120.89	75.72	111.58	119.75	116.2	161.27	160.55	152.78	117.54
Hacd2	586.34	675.53	674.05	596.93	600.14	655.23	644.68	589.15	615.97	1085.16	1143.77	1019.55	1003.3	1119.31	1063.34	716.48	750.96	662.51	667.39	595.12	561.08	688.74	596.79	668.33	610.6	575.01	683.75	594.89	639.61	594.82	495.82	545.01	619.93	555.05	591.9	593.2	645.49	413.9	922.92	596.51	569.47	572.35	576.88	604.38	639.87	580.14	631.01	532.82	551.75
Hapln1	378.83	303.78	285.31	209	310.28	281.92	270.77	199.71	263.45	189.11	354.92	208.04	291.36	217.31	163.31	346.46	395.63	501.47	381.06	333.09	490.12	416.32	426.98	252.75	290.71	309.62	186.39	192.99	254.3	208.59	240.85	320.54	256.6	159.19	342.12	340.51	154.59	99.19	212.98	357.44	459.99	242.75	267.47	274.01	266.36	155.86	292.64	525.25	305.02
Hepacam	2503.35	2519.43	2464.39	2812.56	2603.33	2751.17	2535.37	2194.83	2522.85	4350.79	4484.4	3629.03	3617.96	4170.38	3373.91	2989.57	3543.24	3393.59	2848.13	2527.05	2826.4	2856.01	3199.89	2686.57	2539.65	2419.11	2269.04	2382.35	2505.61	2432.18	2354.12	2524.58	2094.81	2719.67	2751.59	2677.68	3526.68	2163.8	3806.01	2305.6	3332.43	2643.51	2531.47	2749.31	2573.81	2128.98	2368.58	2897.69	2577.11
Hes5	1073.68	1268.21	923.7	803.2	917.22	694.11	749.01	870.74	1042.51	267.8	247.41	341.69	338.23	208.57	151.21	784.2	596.19	957.55	953.73	680.61	1182.6	928.2	1063.8	951.38	1061.25	1020.72	943.72	1014.58	852.08	1058.9	843.49	841.53	739.6	557.58	694.21	375.31	347.15	157.97	343.91	991.1	859.15	983.61	981.25	872.76	1116	671.06	817.98	1152.76	734.37
Hmgcr	2017.91	2370.72	1694.04	1969.75	1863.02	1817.91	1843.8	2047.04	2259.4	1552.22	1524.59	1729.09	1732.97	1622.72	1600.46	2401.66	1798.63	1783.26	2337.51	1973.01	2304.75	1811.37	1728.52	2187.69	2145.19	1895.14	2543.72	2631.55	2052.04	2805.44	2220.09	2175.4	2236.05	2578.17	2109.86	1985.06	2126.32	1442.54	1550.8	2834.8	1589.8	1883.34	2252.92	1943.46	1855.47	2241.54	1940.79	1928.01	1883.53
Hmgcs1	3795.95	4023.43	3883.82	3621.22	3283.76	3120.58	3616.09	3852.43	4011.97	2799.84	3130.79	3375.52	3427.94	3267.29	3623.11	3806.15	3126.55	3338.47	4665.23	3997.09	4932.74	3432.71	3106.49	3444.83	4132.6	3835.64	4708.78	4589.52	3932.35	4670.75	3750.88	3580.41	3814.43	4862.38	3678.97	4017.35	3794.28	3013.65	2852.66	4186.44	2936.31	3440.05	4266.86	3754.5	3601.53	4678.99	3884.64	3906.52	3850.61
Hsd11B1	1574.35	1272.46	1990.06	1318.17	1633.04	1841.24	1934.05	1628.65	2068.71	873.2	946.88	1000.26	1017.23	864.87	700.43	1083.55	921.3	1079.68	1481.77	1375.66	1352.1	1288.5	1502.9	1321.51	1453.54	1730.69	1610.8	1301.25	1481.79	1179.66	1643.65	1635.02	1410.2	1148.85	1385.1	1156.57	625.6	200.83	1238.24	1042.93	1595.89	1406.01	1562.09	1431.36	1377.08	1909.26	1497.77	1431.8	1989.42
Hspb1	369.32	409.99	627.69	631.08	440.92	462.74	397.36	459.34	444.1	3103.17	2817.32	1737.36	1434.01	1833.48	4391.28	532.94	515.6	381.51	315.73	385.27	266.74	473.44	422.12	425.99	417.15	351.58	494.42	402.84	428.24	411.19	468.61	339.94	460.36	1470.59	624.46	2113.48	1831.6	1497.64	1287.11	438.68	596.84	621.35	468.47	421.94	387.09	539.01	381.05	295.45	383.7
Htra1	6676.23	7018.7	8035.12	7615.35	7699.76	8080.47	7298.99	6790.19	6926.24	15177	15293.9	11943.8	11087	10713.7	10698.8	7568.14	8927.23	9881.4	6927.62	7504.53	8735.44	8584.52	8031.26	7528.65	7773.48	7301.56	6197.93	7089.91	7340.68	6856.42	7346.56	7231.02	7188.98	8687.94	10945.9	11869	9232.11	11454.6	21542.5	8122.97	11684.4	8272.75	6625.83	8910.77	9090.21	6991.97	7570.12	8010	7812.93
IL1a	39.98	57.36	74.89	31.42	29.94	35	24.62	23.97	22.58	275.41	240.93	183.24	167.22	216.22	176.62	76.55	107.15	59.44	22.86	27.76	24.97	39.54	31.54	45.44	32.42	30.62	26.49	19.67	28.62	29.94	37.29	10.16	15.09	44.64	73.74	37.28	150.07	351.45	50.71	21.66	60.82	23.76	41.15	37.33	28.67	33.55	61.98	66.92	47.6
Iba1	1.9	19.12	21.4	10.93	5.44	17.5	8.21	3.99	5.02	12.69	15.54	8.27	12.67	9.83	13.31	7.85	10.07	5.4	6.53	4.44	6.57	4.39	14.56	8.52	7.56	4.54	4.9	9.37	6.61	3.99	4.03	8.31	8.63	10.95	7.97	8.28	6.33	3.67	4.61	11.61	6.84	9.65	14.24	11.27	8.3	11.91	4.06	7.58	7.77
Id3	437.85	409.99	356.64	355.16	385.12	394.69	482.93	339.51	439.08	1465.92	1062.16	1387.41	1309.86	1392.31	1273.83	788.12	756.45	543.62	449.65	405.26	395.51	525.07	516.74	450.6	316.65	326.63	503.25	459.05	540.53	460.09	394.03	314.07	392.44	485.14	408.55	194.7	1478.11	1745	673.06	417.02	466.83	381.57	410.7	416.31	423.31	467.57	448.11	306.81	425.47
Id4	7047.45	7896.04	4208.36	6478.86	4783.43	4769.34	5605.23	5047.7	5910.07	5501.95	4525.85	6343.23	6516.37	6174.22	5406.23	6417.85	5248.46	3603.26	5040.84	4806.5	3869.72	4310.39	3749.38	6295.17	3960.77	3939.99	6311.73	5732.45	5324.97	6883.36	4227.55	4006.25	4729.76	5247.3	4484.12	2917.11	4050.12	1790.31	5935.83	5988.36	4815.79	4607.02	6056.86	6536.91	5122.72	5991.88	5163.94	3218.39	5931.33
Idi1	1850.38	1899.13	1965.09	1482.09	1460.21	1256.01	1555.45	1649.62	1659.74	1035.66	1113.98	1153.19	1333.93	1243.8	1224.24	1609.62	1246.41	1281.78	2090.37	1743.17	2141.81	1611.45	1437.4	1512.74	1975.52	1791.93	2112.08	2133.16	1699.76	2068.9	1744.43	1682.13	1707.76	2125.03	1773.05	1765.51	1714.07	1361.71	1214.27	1858.4	1459.79	1603.48	1766.25	1615.21	1433.67	1982.86	1693.88	1844.67	1596.97
Igf2r	753.86	722.26	699.02	755.39	638.24	657.17	770.1	658.05	609.7	791.98	827.71	672.35	704.34	745.84	792.37	639.92	713.41	660.34	721.83	642.86	699.05	788.7	613.78	580.29	661.39	614.7	696.51	590.2	628.6	630.75	593.57	618.9	609.14	722.66	603.86	652.02	1898.5	4088.82	823.35	692.45	662.23	689.64	616.45	619.88	591.58	691.62	676.74	623.73	666.38
Igfbp2	2280.62	514.08	945.1	603.76	983.9	836.04	1289.37	682.01	1689.85	3699.7	3378.2	2459.31	2505.71	3095.84	3510.6	1012.88	1094.38	1628.71	890.59	989.28	1902.67	2903.25	1165.69	527.28	948.86	925.45	1401.84	756.96	1575.36	671.67	839.46	846.14	710.49	2776.1	906.12	1753.09	2742.87	4545.58	1864.28	945.45	970.91	899.73	739.1	700.89	927.36	3344.45	1945.88	912.87	1237.56
Il33	3489.46	3369.15	3209.77	3725.03	3799.53	4055.79	3544.59	2746.03	3515.18	7871.53	8793.93	6764.82	6678.52	7851.54	10115.7	2885.53	4460.87	3443.3	2730.55	2469.31	2790.93	4561.93	4887.17	4573.23	3162.13	3599.74	2480.94	2396.41	2636.61	2173.69	3251.03	3456.63	2575.66	7903.79	3084.41	6583.18	7927.58	11645.6	4726.17	2525.32	4776.26	3012.46	3578.41	3779.86	3349.5	3366.1	4781.88	5799.17	4466.47
Itga6	1058.45	1119.51	1180.48	924.77	1110.46	1156.85	1057.28	1008.54	1023.69	3278.32	2826.39	2553	2287.82	2600.07	2691.62	1785.3	2184.19	1375.81	1230.27	1086.99	1098.5	1231.38	1213	1180.46	1067.73	1129.6	1070.27	1107.33	1221.98	983.05	1085.36	1031.82	956.3	1352.67	1441.56	1482.17	3929.89	9039.73	1692.79	831.72	1138.18	1080.86	1000.24	1087.61	1168.82	1058.54	1128.91	1248.72	1034.54
Itga7	178.95	165.7	253.22	215.83	244.96	291.64	275.46	269.61	243.38	588.91	506.47	402.31	347.1	335.25	486.31	308.18	350.75	310.18	281.98	274.24	226.01	266.93	302.04	243.29	212.9	239.3	204.05	250.13	277.42	245.51	269.07	285.43	296.49	385.76	292.96	341.34	271.21	181.24	303.34	176.4	206.04	259.82	220.78	215.55	249.76	225.13	237.77	217.17	211.76
Itih3	1370.65	1493.39	1476.49	1318.17	1378.55	1040.19	1206.14	1530.79	1465.29	699.32	673.57	1037.46	790.48	578.76	612.12	1486.93	1188.71	1731.38	1238.98	1321.26	2073.48	1832.24	1935.94	1853.53	1862.05	1559.44	1656.9	1901.76	1198.86	1851.33	1537.84	1414.24	1466.26	1575.03	1878.02	2478.01	1916.58	402.88	2036.7	1070.01	1591.32	1717.06	1395.12	1460.24	1507.62	1880.04	1705.05	1676.75	1463.89
Kcna2	5762.46	5166.31	6469.47	7593.5	7814.07	8440.16	7722.14	6681.34	6661.53	4152.8	4538.8	3939.03	4371.7	3500.98	4143.29	5140.95	5595.55	7634.5	8053.37	7212.52	6713.2	7187.27	7518.16	6132.35	7181.26	7344.66	6309.77	6710.5	7473.89	6339.44	7072.45	7918.28	6698.43	6742.31	8438.12	6480.45	3941.64	776.37	5643.56	6351.22	8748.87	7801.36	6817.33	6979.98	7731.25	6373.95	6929.96	8186.77	7032.9
Kcne5	319.82	295.28	324.54	273.2	262.65	287.75	269.6	256.63	291.05	548.29	718.9	457.42	504.18	600.6	443.97	765.55	1041.27	581.45	330.98	338.64	507.2	473.44	462.15	389.07	357.71	350.45	260.94	296.97	306.05	303.4	348.68	329.77	263.06	304.06	345.44	314.83	230.53	421.25	320.86	280.85	453.14	324.41	288.04	406.44	314.65	232.7	276.39	420.45	316.67
Kcnj10	7234.01	6434.52	8545.12	9854.2	8885.07	10761.6	7779.58	8053.36	8155.67	11177.8	9650.14	9170.4	8752.26	9251.5	9311.21	12526.5	11223.1	11626.8	10891.7	9889.46	8806.4	8905.27	9457.74	8860.58	8745.03	8596.74	9096.78	10133.7	9551.25	9599.98	9533.4	9686.32	8951.73	7315.05	8449.41	5882.28	11549.2	6049.34	10375.2	6838.64	8930.58	9227.41	9731.81	8791.02	9509.75	7468.2	8330.18	8084.49	7245.63
Kcnj16	1109.85	1204.48	1597.75	1330.47	1340.45	1493.21	1235.45	1369.02	1396.29	1637.26	1617.86	1653.32	1502.41	1286.39	1220.61	1494.78	1488.18	1891.33	1467.61	1325.7	1833.02	1396.15	1340.36	1279.86	1651.31	1603.67	1434.22	1582.3	1282.53	1382.26	1491.48	1349.58	1302.38	1201.07	1417.65	1713.32	1371.44	439.62	1689.1	1261.11	1593.61	1555.97	1363.47	1435.58	1408.77	1424.37	1357.54	1638.87	1292.93
Kcnk1	689.13	520.45	641.95	629.72	600.14	680.5	665.78	462.33	551.99	436.6	435.23	553.86	556.12	489.22	437.92	485.83	503.69	485.26	646.71	655.08	553.19	592.07	468.22	496.99	497.12	526.24	593.5	533.99	640.71	526.96	527.06	557.94	575.72	561.79	620.47	434.13	299.24	135.93	623.27	639.07	721.53	578.29	614.07	636.79	614.97	601.79	563.95	441.91	543.01
Kcnn2	1005.15	1153.5	1098.45	1269	1197.56	1164.63	1129.95	994.56	976.02	1307.27	1253.87	1213.81	1175.58	1005.74	835.92	1054.1	1329.74	1453.62	1216.12	1369	1257.49	1109.45	1393.73	1166.26	1028.83	966.28	1163.46	1183.21	1171.34	1229.56	1091.4	1136.2	1184.87	807.73	983.85	738.18	1072.2	254.71	1726.9	1070.01	1207.37	1193.7	1077	1053.09	1062.42	768.47	915.53	953.27	1012.19
Kcnn3	474.02	463.1	581.32	580.54	591.98	612.45	623.59	649.06	536.94	432.79	310.88	410.57	487.71	410.6	395.58	515.27	360.83	367.46	647.8	554.04	379.74	395.45	349.34	529.17	518.74	472.93	689.64	592.08	537.23	630.75	572.41	594.89	672.75	397.55	556.03	377.79	323.65	105.31	505.26	468.08	477.47	561.96	597.46	485.34	562.9	531.43	478.59	344.69	462.38
Kctd14	70.44	57.36	78.46	49.18	42.19	42.77	48.06	34.95	55.2	54.58	37.56	63.38	54.47	60.06	43.55	67.72	67.77	42.15	35.93	46.63	59.13	75.79	77.63	45.44	41.07	34.02	48.07	45.9	36.33	32.93	38.29	38.8	42.05	61.49	37.2	38.11	46.11	53.88	47.02	46.42	36.49	47.51	39.57	43.67	45.27	75.76	50.81	46.72	51.48
Klf15	196.08	189.06	160.49	166.65	156.5	167.21	157.07	129.81	141.76	210.69	180.05	214.93	188.75	228.23	176.62	126.61	186.82	175.08	124.12	158.77	166.88	125.23	172.25	166.61	117.8	136.1	136.36	128.35	145.32	124.75	138.06	129.32	162.8	117.07	152.79	150.79	170.86	85.72	307.03	122.24	173.35	117.29	130.57	121.86	122.99	150.45	150.39	131.31	147.65
Lama2	521.61	624.55	452.93	551.86	590.61	542.46	487.62	432.38	435.32	717.09	848.43	628.26	585.26	703.25	508.08	514.29	650.22	643.05	531.3	518.51	536.11	634.91	714.46	535.8	479.83	445.72	462.05	480.59	599.98	412.18	480.7	448.94	450.66	464.93	507.54	418.39	1096.61	2934.05	753.27	413.15	666.79	483.27	437.61	464.21	425.57	461.08	483.67	498.73	528.44
Lcat	1530.56	1121.63	1694.04	1576.34	1792.26	1644.87	1656.25	1542.77	1412.6	3391.28	3007.73	3281.83	3216.38	2711.46	2874.29	2627.4	3442.5	3234.72	1786.61	2102.91	1848.79	1861.9	2145.79	1676.5	1748.57	1815.75	1636.3	1663.81	1681.05	1483.06	1592.26	1606.38	1329.34	1089.89	1552.5	1283.33	2875.77	1884.6	1747.19	1319.91	2031.54	1797.23	1456.05	1578.58	1638.15	1361.59	1742.65	1866.14	1421.15
Lcn2	34.27	225.18	39.23	17.76	28.58	33.05	10.55	26.96	8.78	1576.34	1665.78	1085.68	719.54	2533.46	2086.77	177.65	348.92	71.33	31.57	24.43	49.93	155.98	82.48	111.7	12.97	13.61	37.28	10.31	22.02	16.97	16.12	10.16	6.47	1961.63	910.77	1441.57	7043.42	2130.74	5248.02	96.71	1885.56	72.75	25.32	42.97	383.32	40.05	99.58	61.87	61.2
Lgals4	26.65	21.24	24.96	13.66	12.25	11.67	14.07	6.99	7.53	25.38	37.56	27.56	13.93	16.38	9.68	20.61	20.15	10.81	18.51	26.65	23.65	15.38	19.41	24.61	21.61	15.88	18.64	14.99	11.01	13.97	7.05	11.08	9.7	16.85	7.31	19.88	6.33	17.14	30.43	12.38	14.45	21.53	15.83	19.02	21.88	11.91	9.15	10.1	26.23
Lgi4	858.56	819.98	813.14	789.54	845.1	746.61	808.79	837.79	848.06	2601.84	2841.93	2423.49	2200.42	2402.42	2853.73	1391.73	1633.79	1468.75	827.44	769.44	909.28	1130.32	1179.03	1079.17	851.59	799.57	809.32	761.64	730.99	788.44	788.07	775.02	754.69	1127.79	1063.57	1210.42	2504.21	945.36	1689.1	808.51	1100.93	891.56	830.9	908.69	783.24	918.91	1081.15	1107.31	941.28
Lgr6	108.51	101.97	142.66	116.11	133.36	167.21	128.94	147.79	115.42	15.23	12.95	11.02	10.13	14.2	13.31	124.65	55.86	57.28	142.62	125.46	68.33	72.5	53.37	101.29	113.47	103.21	155	130.22	139.81	123.75	120.93	121.93	119.67	110.34	122.9	84.51	76.84	17.14	82.06	88.2	69.19	118.03	147.19	112	127.52	158.02	95.52	60.61	111.71
Lif	34.27	23.37	32.1	28.69	21.77	25.28	28.13	23.97	26.35	72.34	85.49	64.75	48.14	75.35	105.25	25.52	17.4	25.94	34.84	14.43	21.02	24.17	30.32	18.93	21.61	27.22	23.54	15.93	16.51	23.95	18.14	17.55	24.8	53.9	23.92	45.57	28.03	83.27	12.91	16.25	29.65	21.53	24.53	18.31	24.15	28.14	27.44	30.3	24.28
Lrig1	1218.36	1079.15	1594.18	1438.38	1615.34	1674.03	1631.64	1521.8	1506.69	4585.59	4440.36	3492.63	3325.33	3650.58	3936.43	1923.69	2168.62	2280.41	1552.54	1445.61	1901.35	1888.27	2080.29	1645.27	1739.93	1675.12	1435.2	1504.55	1510.41	1514	1574.12	1688.59	1420.98	2070.28	2287.9	2447.36	2254.69	1206.2	2287.48	1109.47	2019.38	1833.6	1562.09	1672.97	1801.89	1404.89	1651.2	2104.77	1483.32
Lrp4	85.67	82.85	106.99	66.93	76.21	95.27	87.91	55.92	53.94	87.57	68.65	70.27	62.07	99.37	81.05	102.07	97.07	73.49	77.3	75.5	36.79	86.78	76.42	57.75	60.52	63.51	62.78	42.16	71.56	56.89	52.4	79.44	78.7	50.54	51.82	39.77	91.31	78.37	68.23	71.18	75.27	60.13	75.18	79.6	66.4	54.12	76.21	64.39	57.31
Lrrk2	536.84	671.28	435.1	419.36	308.92	293.59	346.96	333.52	338.72	324.91	288.86	354.09	386.37	281.74	287.91	362.16	315.04	293.97	346.22	263.14	325.87	380.07	252.3	422.2	356.63	335.7	361.01	295.1	368.8	413.18	264.03	359.33	316.97	381.54	335.48	314	282.06	476.36	288.59	611.22	343.66	351.87	299.91	420.53	289.75	386.4	346.5	349.74	361.36
Ltbp1	64.73	74.35	57.06	49.18	54.43	27.22	44.54	50.93	57.71	119.3	116.58	107.47	110.21	95	61.7	69.68	88.83	83.22	60.97	62.18	48.62	65.91	98.25	51.12	51.87	45.37	42.18	53.4	68.25	41.92	35.27	48.96	53.91	53.06	48.49	50.54	93.12	162.87	65.46	96.71	51.7	48.25	40.36	49.31	42.26	43.29	43.69	42.93	53.43
Maob	2613.76	2719.11	2204.04	2562.58	1852.13	1296.84	2003.21	2442.47	2729.85	1955.83	1541.43	2842.33	2437.31	2654.67	2377.1	2696.11	1447.88	1075.36	1453.46	1369	1408.6	1964.06	1200.87	2674.27	1805.85	1532.22	3286.34	2482.59	1441.05	2722.61	1674.9	1433.64	1962.2	1781.39	1054.27	805.29	2041.34	1113.13	2392.59	1825.13	1132.86	1590.11	2479.24	1944.17	1871.31	3578.24	2714.06	1446.95	2472.2
Megf10	919.48	943.19	966.5	1118.74	1023.37	939.09	930.69	826.8	907.02	1167.66	1281.07	1003.01	1056.5	1372.65	1018.58	962.82	1261.97	1108.86	954.82	778.32	914.54	1077.6	1194.8	1158.69	858.08	861.94	708.28	874.06	976.48	891.23	863.65	925.59	760.08	849	1001.79	918.8	968.23	960.06	927.53	841	1403.53	955.4	925.07	1198.9	964.33	809.6	1105.54	1220.94	1120.02
Mertk	670.1	839.1	524.26	592.84	733.5	575.51	567.32	470.32	530.66	2416.54	1905.42	2167.22	1860.92	2683.06	2325.08	1004.05	1596.24	902.44	542.19	713.92	689.85	590.98	680.49	843.46	488.48	451.39	623.91	552.73	564.75	515.98	476.67	484.96	584.35	640.96	646.38	909.68	1812.61	4353.32	1831.09	683.94	770.19	501.83	474.01	557.19	595.35	497.88	630	549.24	561.47
Mfge8	533.03	509.83	467.2	400.23	434.12	311.09	336.41	346.5	452.88	547.02	492.22	443.64	462.38	468.47	329.04	346.46	384.64	392.32	312.47	290.9	408.65	462.45	442.74	372.03	414.99	377.67	408.09	371.92	363.29	370.27	355.74	334.39	319.13	362.17	298.28	255.17	551.47	738.41	280.29	550.87	438.7	388.99	371.93	445.89	347.1	384.23	360.72	443.18	356.5
Mgst1	1401.11	1053.66	991.46	1060	1167.62	942.98	1158.09	1141.35	1252.02	1767.98	1915.78	1935.76	1982.53	2568.4	2074.67	1802.97	1995.53	1570.35	1056.07	1136.95	1513.72	1667.47	1655.74	1479.6	1230.92	1126.2	1261.56	1226.31	1062.35	1072.87	1167.99	1063.22	991.88	1596.93	1179.16	1144.97	4510.28	3993.3	2440.53	1016.63	1332.82	1239.72	1087.29	1177.07	1062.42	1751.24	1622.75	1284.07	1369.67
Mlc1	4757.31	4418.55	4265.43	4515.94	4383.34	4131.62	4387.37	4326.75	4385.82	9021.42	8613.88	8628.94	8460.9	10257.2	8370.05	6655.37	7335.57	5655.62	4206.87	4453.42	4759.29	5558.24	5551.89	5384.5	4509.77	4133.92	4442.93	4404.03	4171.24	4305.47	4200.34	4551.26	4080.73	3797.76	3971.94	3307.33	5426.99	2190.74	5301.49	3924.93	5272.74	4303.4	4425.92	4764.62	4073.13	4236.31	4630.47	4568.12	4559.73
Mmp14	285.55	252.79	452.93	363.35	357.91	400.52	342.27	382.45	459.16	1412.61	1130.81	706.79	741.07	668.31	901.24	627.16	586.11	483.1	416.99	410.81	427.05	569.01	618.63	364.46	386.89	404.89	440.47	353.18	378.7	370.27	376.9	433.23	388.13	432.92	435.13	188.07	1855.1	5023.16	644.48	274.66	251.66	324.41	363.22	341.64	379.54	398.3	345.48	391.41	296.28
Mmp1a	19.04	16.99	17.83	9.56	5.44	3.89	7.03	7.99	6.27	11.42	12.95	5.51	7.6	8.74	9.68	7.85	6.41	8.65	6.53	9.99	7.88	5.49	3.64	9.47	6.48	6.8	4.9	3.75	1.1	6.99	8.06	10.16	10.78	7.58	7.97	14.08	9.04	15.92	14.75	5.42	9.12	9.65	8.7	11.27	6.79	9.74	3.05	10.1	14.57
Msmo1	3738.84	3904.47	3266.83	3551.55	3494.69	3359.73	3491.84	3534.89	4108.57	2688.15	2853.59	3060.01	3134.04	2804.28	3581.98	4298.85	3559.72	3743.76	4973.34	4360.15	5355.85	4195.05	3939.82	3735.45	4766.97	4221.25	4489.04	5274.34	4442.06	5322.46	4574.22	4308.31	4343.79	5571.57	4032.39	4603.09	4115.22	2789.56	2975.29	4458.77	3199.38	3690.96	4205.93	3822.82	3469.48	4750.42	4376.44	4714.59	4032.26
Msx2	20.94	19.12	53.5	12.29	17.69	11.67	11.72	9.99	12.55	25.38	18.13	17.91	15.2	31.67	12.1	13.74	11.91	15.13	14.15	5.55	14.45	15.38	20.62	11.36	17.29	19.28	15.7	5.62	9.91	7.98	17.13	14.78	5.39	16.85	21.26	20.71	18.08	31.84	11.99	12.38	14.45	11.88	12.66	12.68	8.3	18.4	22.35	5.05	16.51
Nat8	118.03	93.47	103.43	75.13	69.4	85.55	79.71	62.91	61.47	49.5	44.04	45.47	69.67	69.89	35.08	52.02	68.69	78.9	65.32	75.5	98.55	95.57	90.97	81.41	88.62	88.46	94.18	75.88	73.76	75.85	89.69	79.44	73.31	57.27	81.05	45.57	41.59	33.06	79.29	76.6	93.52	89.82	87.05	102.14	92.06	96.33	85.35	85.86	88.4
Ncan	2040.75	1998.97	2164.81	2434.18	2317.55	2442.03	2225.92	2070.01	2136.46	8957.96	6168.32	5805.9	5696.76	5214.34	6436.91	4138.87	3965.42	2879.15	3041.93	2675.83	1863.25	1997.01	1897.13	2199.05	2045.77	1980.2	2168.98	2387.97	2798.44	2676.7	2378.31	2418.35	2624.17	1975.95	1890.64	2294.92	1767.41	1441.31	1725.98	2827.06	1978.32	2189.93	2666.79	2416.83	2324.81	1752.32	1618.68	1648.97	1610.57
Nlgn1	2259.68	3133.35	2118.45	2398.67	2476.77	2280.65	2177.86	2287.69	2105.09	1898.71	2271.99	1651.94	1886.25	1582.32	1550.86	2126.85	2239.13	2530.06	2397.39	2256.13	2400.67	2462.76	2503.63	2773.66	2409.96	2213.83	1921.77	2286.8	2087.27	2513.02	2429.71	2456.22	2284.56	2167.14	2459.96	2450.67	1602.87	795.97	1738.89	2791.47	2567.56	2379.97	2257.67	2540.1	2207.85	1786.96	2051.55	2487.34	2147.75
Nos1	335.05	397.24	296.01	185.77	348.38	157.49	188.72	203.71	180.65	267.8	485.75	264.53	222.96	265.36	223.8	159	264.67	586.85	215.57	255.37	498	463.55	433.04	297.25	456.06	305.08	126.55	290.42	116.69	255.49	331.55	339.01	222.1	214.78	201.29	335.54	388.74	199.6	189.01	335.01	354.3	289.52	201.79	283.17	203.73	166.68	241.84	468.43	209.82
Notch1	626.31	599.05	567.06	648.84	688.6	643.56	587.25	624.1	649.84	1125.77	1002.58	840.44	742.34	1149.89	985.92	788.12	826.97	693.85	701.15	584.02	559.76	716.2	729.01	708.09	563.05	575.01	593.5	628.61	688.05	635.74	565.35	539.46	536.91	729.4	704.84	869.09	1119.21	1228.24	734.83	611.22	724.57	620.6	599.04	680.46	642.89	510.87	545.66	595.95	582.84
Notch3	159.91	131.71	160.49	137.96	156.5	143.88	116.04	120.83	129.22	303.34	304.4	224.58	250.82	252.25	193.56	145.26	212.47	184.81	151.33	136.57	118.26	151.59	158.9	177.02	106.99	116.82	161.86	163.94	145.32	148.71	120.93	109	104.58	130.55	146.15	212.92	276.64	221.65	170.57	87.43	121.65	118.03	100.5	103.55	113.18	103.91	130.06	162.88	145.71
Npas3	527.32	592.68	631.25	550.49	638.24	552.18	573.18	660.05	530.66	1034.39	1291.43	863.86	825.95	1040.68	1070.6	631.09	818.73	820.3	598.8	627.32	892.2	778.81	678.07	639.93	727.31	677.08	571.92	541.49	460.17	521.97	539.15	647.54	583.27	607.27	621.13	833.46	647.3	396.76	461.92	417.79	684.28	623.57	559.47	552.26	648.17	531.43	543.63	849.74	632.38
Nr4a1	656.77	560.82	606.29	448.04	366.07	410.25	378.61	367.47	331.19	771.67	636	632.39	647.33	619.17	609.7	423.01	319.61	320.99	456.18	314.22	270.68	304.28	388.16	487.52	235.59	314.16	404.17	354.12	456.87	741.53	419.23	453.56	503.49	468.3	446.42	295.77	405.92	406.56	505.26	1039.07	399.16	373.4	311.78	357.14	293.52	327.95	371.9	227.27	327.36
Nr4a2	395.97	505.58	527.83	812.76	613.75	124.43	635.31	756.91	632.28	685.36	304.4	614.48	571.32	559.11	629.05	774.38	875.51	216.15	598.8	773.88	650.43	572.3	463.37	774.35	829.98	584.08	960.4	614.56	123.3	546.92	745.74	533	722.35	250.99	89.68	369.51	1448.28	143.27	592.85	2143.89	175.63	830.69	596.66	610.72	689.67	603.95	555.82	277.77	645.98
Nrcam	6944.65	7299.11	7981.62	7302.54	7588.17	7240.53	7269.69	7107.73	7193.45	8059.37	7917	7229.13	6993.95	7338.3	8205.52	7032.25	6467.39	6497.54	7124.68	6766.18	5941.89	6499.63	6085.61	6631.23	7115.34	6812.75	7115.16	6771.39	6513.92	7028.08	6721.75	6866.14	7166.34	7275.46	6733.49	8210.34	6850.86	3192.44	6418.03	7608.47	6486.19	7182.24	7279.47	6787.68	7096.66	6699.73	6555.01	6429.21	6595.77
Nrxn1	7816.53	7947.02	10178.5	8684.92	7867.15	9303.43	9046.67	9480.3	8785.44	6736.87	5398.9	6948.07	6940.75	5877.19	6976.45	7150.03	5806.18	6350.55	8917.83	8212.9	6413.61	6386.49	5640.44	7361.09	8170.1	8238.36	9807.02	8844.59	8320.47	8327.5	7800.05	7859.16	7976.02	7717.65	8380.32	7855.74	3918.13	1234.36	6955.56	8596.47	7122.57	8666.19	8526.61	7993.63	8608.05	8703.16	7842.44	6021.39	7787.67
Ntrk2	15751.1	15530.8	14775.6	15318.1	14583	14129.1	15241.5	15131.1	15714.2	20738.6	20305.4	19342.4	18162	21240.7	18133.7	16932.4	17060.5	16591.8	14604.3	13746.6	16156.9	16652.8	15720.5	15776.8	14862.9	14386.5	15413.4	15446.4	13704.9	15342.6	14336.4	14138.7	13847.5	14615.8	15212.8	12255	14459.3	7123.29	17364.9	15439	15998.4	15163.2	14384.8	15137.7	14271	15695.1	15190	14501.1	14716.6
Ntrk3	2282.52	2840.2	1833.13	2372.71	2516.23	1411.55	1844.97	1879.28	1726.23	2185.55	2875.61	1833.8	1950.86	1868.43	1778.29	1914.85	1982.71	2671.64	1988.03	2320.53	2819.83	2648.4	2860.25	2300.34	2328.91	2176.41	1905.09	1935.49	1602.88	2356.33	1940.94	2066.4	2328.76	1573.35	1657.46	2321.43	2153.44	1159.66	1654.99	2679.29	2152.43	2053.34	2031.35	2294.96	1792.09	1474.16	1607.51	2999.96	1749.48
Ntsr2	8309.59	7530.66	8388.19	7664.53	8034.53	7862.71	7873.35	8010.42	7364.06	9796.89	10848.3	10194.1	9986.11	11163.6	7784.54	9937.41	11488.7	12506.6	8835.08	8796.92	11071.7	9614.88	9475.94	9100.08	9836.54	8912.03	7714.55	8889.56	8495.51	8787.59	8301.92	8556.58	7818.61	7113.75	8890.52	7599.74	6150.22	1529.48	8329.34	7500.15	11313.4	9321.69	8088.21	9296.08	8318.29	7407.59	8669.56	9521.34	8026.63
Nwd1	860.47	798.74	913	954.82	1064.19	966.31	916.62	985.58	968.49	974.74	1023.3	997.5	980.5	1238.34	879.47	940.25	918.55	986.73	943.93	911.56	1010.46	1180.85	1067.44	959.9	894.82	906.17	999.63	919.03	877.4	934.15	913.03	1052.14	950.91	828.79	866.93	816.06	678.03	598.81	823.35	978.72	1183.8	1121.69	970.17	996.74	954.52	978.44	902.32	973.47	938.37
Nxpe4	137.07	114.71	121.26	113.38	96.62	104.99	119.56	114.83	104.13	196.72	230.57	199.78	145.68	205.3	153.63	141.33	169.42	126.45	109.96	105.48	126.14	124.13	133.43	118.33	126.44	102.07	130.47	128.35	111.19	97.81	98.76	100.69	81.94	97.7	94.33	119.3	169.06	150.62	119.86	132.3	122.41	126.2	121.87	130.32	123.75	121.22	148.35	122.47	117.54
Osmr	87.57	167.82	121.26	95.62	111.59	97.21	67.98	110.84	85.31	1010.28	979.26	611.73	605.53	967.52	1006.49	323.89	408.45	184.81	86.01	113.25	90.67	170.26	166.18	143.89	73.49	78.26	97.12	87.13	99.08	77.85	110.85	65.59	88.41	602.22	392.61	349.62	1036.04	2296.06	370.64	95.94	275.99	94.28	86.26	81.01	104.13	90.92	159.53	137.62	104.91
P2RY12	1039.41	938.94	909.43	826.42	771.61	861.32	779.48	732.94	833	2227.43	1848.42	2553	2380.3	2837.04	2704.93	1262.17	1813.29	987.82	806.75	680.61	772.63	730.48	674.43	1011.96	738.12	799.57	764.2	743.84	741.99	698.62	693.34	709.43	636.1	242.57	279.01	338.02	1404.89	1497.64	1294.49	865.76	858.39	695.58	776.3	965.04	651.94	769.55	734.66	714.64	719.8
P2rx6	36.17	33.99	46.36	21.86	16.33	13.61	16.41	28.96	21.33	44.42	33.68	37.2	25.34	37.13	16.94	24.54	30.22	22.7	16.33	28.87	32.85	28.56	23.05	21.77	19.45	7.94	18.64	14.05	13.21	18.96	14.11	16.63	18.33	22.74	11.96	16.57	22.6	36.74	14.75	34.82	17.49	23.76	17.41	15.5	11.32	21.65	33.53	17.68	34
P4ha3	114.22	91.35	121.26	96.98	121.12	104.99	92.6	118.83	132.98	501.33	558.28	409.2	421.84	529.62	466.95	298.37	378.23	247.49	112.14	127.68	174.76	209.81	177.1	171.34	135.09	128.16	113.8	119.91	115.59	100.8	124.96	141.33	120.75	146.55	132.2	126.76	540.62	422.47	253.55	90.52	143.7	110.61	131.36	131.02	101.11	116.89	159.53	169.19	126.28
Padi2	1104.14	928.32	920.13	1253.97	1205.72	921.59	949.44	835.79	899.49	2137.32	2898.93	1797.98	1981.26	1829.11	1302.87	1382.9	2325.22	2129.1	1329.35	1052.57	1341.59	1691.64	1960.2	1450.26	1013.7	915.25	798.53	902.17	887.31	832.35	831.4	978.24	722.35	784.99	843.68	725.76	1825.27	3219.38	998.52	1005.8	1858.95	1002.17	979.67	1201.02	904.72	836.65	1352.46	1753.77	1118.08
Palld	76.15	89.22	114.13	120.21	138.81	174.99	111.35	85.88	99.11	328.72	284.97	260.4	187.49	287.2	293.96	207.09	192.32	137.26	151.33	159.88	116.95	104.35	144.35	127.8	97.26	113.41	111.83	122.72	156.33	126.75	153.18	153.34	138	186.14	181.36	176.47	273.02	520.44	185.32	93.62	130.01	133.62	110.79	100.03	107.9	93.08	107.71	84.59	112.68
Papss2	430.23	456.73	403	394.77	366.07	313.03	317.65	281.59	350.01	323.64	645.07	300.35	305.3	405.14	188.72	419.09	471.64	451.76	377.79	267.58	466.47	455.86	511.88	416.52	384.73	423.03	272.72	299.79	345.68	351.3	318.45	312.22	288.94	342.8	345.44	408.45	507.17	902.5	399.23	469.63	643.98	377.86	365.6	471.25	368.98	298.73	387.14	469.69	351.64
Paqr6	285.55	263.41	345.94	218.56	293.95	219.7	234.43	242.65	247.14	208.15	221.5	203.91	277.43	257.71	130.65	257.15	347.09	394.48	239.52	256.48	361.35	359.2	344.49	316.18	317.73	303.95	217.78	239.83	208.07	214.57	232.79	242.02	223.17	165.93	227.2	391.05	267.6	42.86	228.66	153.19	276.75	304.36	246.1	256.4	240.71	200.23	273.34	324.49	259.36
Paqr8	6565.81	6453.64	7682.05	7664.53	7733.78	8062.97	7153.65	6951.95	6621.39	9579.86	9301.7	9273.73	9138.63	9730.89	7627.28	7031.27	8041.65	9061.1	7610.26	7717.71	7735.49	7200.45	7241.6	7008.94	7668.66	7221.04	6953.3	7426.24	7233.9	6668.79	7411.06	7367.73	7095.19	5835.19	7696.08	6553.36	6869.84	3433.68	10608.5	6556.25	9973.72	8013.67	7025.45	7744.27	7523.74	6205.1	7241.91	6959.51	6969.76
Par6	420.71	333.52	406.57	265	283.06	204.15	273.11	220.68	273.49	474.68	556.99	367.86	430.71	433.53	355.66	259.11	416.69	384.75	406.1	255.37	420.48	429.5	445.17	332.27	287.47	294.88	259.96	294.16	301.64	272.46	287.21	403.67	273.85	346.17	366.04	393.53	285.68	222.87	410.29	207.35	481.27	281.35	335.52	401.51	346.34	211.06	381.05	376.26	313.76
Pcdhgc5	36.17	80.72	57.06	56.01	46.27	48.61	37.51	43.94	51.44	78.69	50.52	70.27	62.07	79.72	48.39	77.54	51.28	43.23	67.5	52.18	35.48	39.54	37.6	60.59	43.23	39.69	47.09	43.09	46.24	66.87	38.29	50.81	63.61	69.91	59.79	69.59	34.35	73.47	47.02	95.16	45.62	48.25	52.23	58.47	44.52	59.53	47.76	39.14	49.54
Pdgfc	321.72	297.4	149.79	200.8	202.77	147.77	225.05	181.74	237.11	307.14	273.31	276.93	302.76	322.14	312.11	233.59	250.93	243.17	206.86	213.18	244.4	274.62	186.8	207.31	172.91	171.25	232.5	198.61	205.86	183.64	179.38	178.28	207	242.57	161.43	168.18	288.39	520.44	265.54	305.61	201.48	200.43	173.3	207.8	176.57	281.41	201.19	127.52	188.45
Pdk4	428.33	452.48	317.41	377.01	272.17	334.42	241.46	225.67	312.38	529.25	594.55	537.33	591.59	613.71	378.64	375.9	477.13	426.9	321.18	350.86	441.5	454.77	380.88	418.42	342.58	319.83	363.95	265.12	262.01	253.5	299.3	335.32	312.66	555.05	402.57	462.3	586.73	739.64	1782.22	401.55	519.29	314.76	308.62	347.98	300.32	349.6	424.74	422.97	350.67
Pdpn	828.1	586.31	549.23	502.68	639.61	414.13	724.39	479.31	654.86	2628.5	2601	2201.67	1997.73	3019.4	2695.25	1407.43	1632.87	955.39	524.77	565.14	792.34	1275.32	958.27	713.77	521.98	460.46	662.17	501.2	704.56	471.07	462.56	484.04	474.38	2147.77	701.52	1156.57	3514.93	5669.73	1301.86	542.36	612.81	461	519.11	542.39	445.19	1068.28	962.27	751.25	656.66
Pfkfb3	852.85	964.43	952.23	692.55	819.24	725.22	594.28	569.18	604.68	1991.36	2260.33	1592.7	1454.28	1962.34	2080.72	937.31	1338.9	1220.18	727.28	737.24	1332.39	1005.1	1095.34	825.47	913.19	961.75	525.81	606.13	682.55	603.8	732.64	897.87	679.22	902.91	831.06	1323.1	1849.68	3760.64	981.01	666.15	1024.9	718.59	658.39	786.82	682.88	478.4	826.11	1421.7	771.29
Phgdh	1743.78	1627.22	1547.82	1648.74	1525.53	1559.32	1544.9	1377.01	1649.7	1493.84	1623.04	1658.83	1743.1	1974.35	1231.49	2145.5	2657.66	2211.24	1657.05	1498.91	1777.84	2022.28	2074.23	1859.21	1468.67	1401.79	1322.38	1569.19	1553.34	1475.08	1460.24	1590.68	1398.34	1362.78	1470.13	1157.4	2497.88	2395.25	1933.43	1586.84	2283.21	1449.81	1653.09	1851.19	1422.35	1433.03	1669.49	1738.61	1616.4
Phka1	502.57	484.34	520.7	536.83	636.88	581.34	540.36	516.25	544.46	772.94	801.8	695.77	672.67	694.52	560.1	564.35	649.3	670.07	569.41	506.3	582.1	622.83	678.07	617.21	517.66	493.35	466.95	558.35	502	513.98	509.93	543.16	548.77	463.24	610.5	656.16	607.52	345.33	613.13	464.21	660.71	578.29	505.66	545.92	590.07	490.3	478.59	587.11	546.9
Phkb	2318.69	2251.76	2243.27	2342.66	2271.28	2138.72	2255.22	2132.92	2374.82	3379.86	3681.3	3193.66	3151.78	3561.04	3012.2	2280.94	2637.51	2409.02	2132.83	2024.08	2450.6	2737.38	2481.79	2356.19	2312.7	2148.05	1985.54	2175.31	2111.49	2035.97	2247.3	2313.96	2041.98	2508.26	2151.05	2250.18	2612.69	2563.01	2263.51	2102.89	2697.57	2308.71	2385.87	2528.83	2244.82	2199.33	2518.97	2699.46	2156.5
Phkg1	660.58	637.29	677.62	606.5	673.63	618.28	690.4	667.04	633.54	1207	1373.04	1194.52	1167.98	1302.77	1006.49	953.01	1144.75	949.99	672.84	683.95	755.55	945.78	840.61	835.89	698.13	665.74	645.5	622.05	633.01	660.69	704.42	714.05	672.75	432.08	494.25	398.5	908.57	221.65	686.89	594.97	779.32	671.83	711.41	711.45	629.3	688.37	744.82	766.4	776.14
Pla2g3	22.84	23.37	35.66	21.86	23.13	21.39	7.03	4.99	15.05	27.92	24.61	22.04	17.74	25.12	26.61	13.74	10.99	6.48	15.24	17.76	10.51	9.89	10.92	9.47	14.05	14.74	19.62	9.37	13.21	12.97	16.12	9.24	11.86	25.27	33.88	42.25	17.18	6.12	43.33	14.7	25.09	10.39	15.04	19.02	12.83	20.56	8.13	15.15	15.54
Pla2g7	13091.6	11537.1	14436.8	12209.1	12649.2	12536.8	12806.9	11670.1	12396	17744.6	19117.6	16567.6	14606.1	20003.4	17450.2	13988	16056.8	14175.3	12592.3	13230.4	14498.6	15448.8	15872.1	13892.9	13694.6	13842.1	12314.4	12424.2	11590.1	11603	13131.1	13157.7	11512.3	10372.5	11980.2	9960.94	15131.9	17926.4	11715.8	9739.21	14300.6	13310.3	12518.9	12625.1	12774.7	12320.4	13605.9	13747.3	12827.3
Plcd4	437.85	412.12	581.32	486.29	423.23	427.74	420.8	334.52	371.34	808.48	761.65	672.35	780.34	787.34	675.02	488.77	509.19	485.26	421.34	395.27	428.36	486.62	470.64	356.88	457.14	400.35	431.64	392.53	440.35	378.25	412.17	482.19	391.36	389.13	369.36	270.09	512.59	270.63	511.71	328.82	562.63	395.67	427.32	407.85	382.56	384.23	439.98	448.23	419.64
Pld2	190.37	161.45	189.02	211.73	202.77	192.48	194.58	167.76	181.91	417.56	408.03	329.29	335.7	385.48	333.88	276.78	341.59	268.03	184	199.85	208.93	208.71	306.89	224.35	185.88	173.52	168.73	179.87	193.76	178.65	167.29	212.46	169.27	186.98	170.06	152.44	312.8	384.51	240.64	166.34	210.61	184.1	180.42	175.4	171.29	162.35	173.76	255.05	204.96
Plxnb1	757.67	745.63	674.05	773.15	762.08	760.22	744.32	705.98	731.39	1337.73	1410.6	1138.03	1062.84	1385.76	1146.81	934.36	1059.58	992.14	803.49	691.72	815.99	999.61	913.39	888.9	705.7	664.6	707.3	672.64	711.17	744.52	652.02	712.2	633.94	576.11	752	491.29	847.99	738.41	1008.67	657.64	938.98	767.59	686.88	710.04	657.98	647.24	718.4	803.02	761.57
Pm20d1	133.26	95.59	124.82	84.69	88.46	97.21	89.08	53.92	81.54	132	142.49	118.49	131.75	186.73	91.94	88.33	98.91	83.22	72.95	81.05	90.67	127.42	116.45	97.5	72.41	82.79	86.33	53.4	89.17	69.86	72.56	71.13	70.08	90.96	80.38	84.51	89.5	73.47	99.58	73.5	98.84	77.95	97.33	91.57	83.76	90.92	109.74	111.11	88.4
Ppap2B	5212.29	5147.19	4985.84	4495.45	4475.88	4337.71	4400.26	4439.58	4482.42	5750.71	6371.68	6341.85	6397.29	7454.05	5050.58	5393.19	5742.99	5552.95	4430.06	4297.98	5028.66	5308.89	5209.82	5163.94	5158.19	4931.22	5045.26	4503.33	4161.33	4594.9	4320.26	4134.65	4033.29	3750.59	3956.66	3625.47	5586.1	3480.21	4632.12	4269.22	4532.96	4710.21	4483.69	4740.67	4400.61	4323.98	4766.63	5335.79	4659.78
Ppil6	186.56	248.54	213.98	198.07	195.96	153.6	180.51	194.72	170.62	219.57	161.92	195.64	168.48	230.41	166.94	190.41	214.3	129.69	181.82	210.96	233.89	210.91	185.59	206.37	184.8	140.63	228.57	221.09	151.92	219.57	151.16	169.97	163.88	189.51	145.48	128.42	178.1	79.6	166.88	229.79	132.29	213.8	182.8	178.22	192.41	185.08	173.76	146.46	205.94
Ppp1R3C	1479.16	1550.74	1783.2	1528.53	1626.23	1615.7	1554.27	1398.98	1667.26	3238.98	3617.83	2659.08	2370.17	2316.15	2854.94	2097.41	2158.54	1956.18	1782.26	1474.48	1768.64	2032.16	2059.67	1980.38	1771.27	1719.35	1465.61	1474.57	1534.63	1490.05	1877.45	1877.96	1675.42	2088.81	2611.42	2767.16	1797.24	971.08	2122.44	1594.57	1865.04	1578.98	1615.11	1766.66	1608.73	1460.09	1799.55	2058.05	1638.74
Prdm16	28.56	27.62	35.66	13.66	19.05	17.5	21.1	24.96	36.38	27.92	37.56	41.33	30.4	42.59	21.77	22.57	21.98	27.02	22.86	23.32	28.91	40.64	25.47	16.09	25.94	18.15	21.58	18.74	17.61	17.96	21.16	30.48	29.11	36.22	20.59	17.4	19.89	28.16	23.05	30.17	27.37	34.15	22.95	22.54	21.13	45.46	25.4	25.25	33.03
Prdx6	129.45	189.06	192.59	142.06	145.61	130.27	123.08	136.8	100.36	380.76	400.25	303.11	254.62	334.15	252.83	166.85	228.95	142.66	130.65	132.13	157.68	163.67	155.26	160.93	122.12	134.96	129.49	132.09	138.71	128.74	140.08	125.63	109.97	148.24	131.53	159.9	179.91	120.01	152.13	138.49	121.65	152.92	115.53	128.2	132.05	113.65	108.73	125	144.74
PrnP	32779.6	31803	32582.7	33582.7	31489	33947.3	33299.7	32055.7	36003.6	31747.6	29758.7	30943.2	31820.5	31364.7	30664	35228	32639.2	28052.2	30990.8	30113.6	26382.4	30920.8	30847.7	35312.6	30912.4	30435.7	35330.6	34567.1	33259.8	33974.7	34297.1	32878.6	32380.6	30537.9	31068.7	24782.6	25299.7	11813.4	30191.8	31595.2	30346.9	31172.8	35108.2	32926.2	32270.4	38141.9	34750.4	29805.2	34481.6
Prodh	494.96	431.23	427.97	428.92	511.68	460.8	441.9	439.36	426.54	455.64	529.79	553.86	477.58	762.22	318.16	458.35	519.26	593.34	420.25	455.22	545.31	648.1	531.29	555.68	499.28	423.03	523.85	434.69	456.87	473.06	400.08	422.15	420.47	411.02	416.53	234.46	389.64	263.28	765.26	534.62	613.57	504.8	420.2	537.46	439.91	515.2	507.05	406.56	487.64
Psmb8	175.14	184.81	160.49	163.92	148.33	138.04	141.83	127.82	117.93	1306	1115.27	1186.26	1188.25	1415.24	1256.9	890.2	1106.29	484.18	105.61	135.46	126.14	258.14	213.49	191.22	114.55	97.54	136.36	106.8	129.9	97.81	112.87	95.14	120.75	269.52	189.99	294.94	1435.62	3394.49	452.7	140.04	190.08	117.29	140.86	159.9	141.86	270.59	346.5	262.62	209.82
Ptch1	919.48	879.46	1023.56	1236.21	1168.98	1009.09	1035.01	1126.37	1076.38	706.94	616.57	668.22	637.2	632.27	609.7	1035.45	850.78	1211.53	998.37	913.78	1053.82	1186.34	1130.51	1132.18	1048.28	893.7	1055.55	1224.43	990.79	1207.61	1130.71	1133.43	1199.96	806.89	1179.82	936.19	818.16	505.74	849.16	888.97	1185.32	1369.64	1128.44	1049.57	1031.49	1018.49	941.95	1180.54	930.6
Ptgs2	78.05	97.72	78.46	39.61	73.49	50.55	41.03	50.93	50.18	68.54	72.54	63.38	59.54	54.6	70.16	30.43	37.55	47.55	40.28	64.4	48.62	57.12	41.24	29.35	37.82	31.76	28.45	25.29	51.74	31.94	22.17	30.48	79.78	167.61	95	82.02	199.79	566.97	61.77	180.27	218.21	50.48	51.44	57.76	64.89	38.96	72.14	65.66	46.63
Ptprz1	8362.89	9168.5	9115.74	8701.31	8814.31	8469.33	8691.51	9215.68	8779.17	16019.7	16102.1	13522.8	12462.7	15252.1	14560.2	10465.4	11143.5	10408.8	9552.56	8585.96	9603.99	9911.47	9674.87	9597.06	9485.31	9124.12	8736.75	9002.92	8365.6	8680.8	8754.4	8981.5	8796.48	7599.73	8492.59	8569.07	8073.13	4769.68	10363.3	7059.15	8727.58	8902.26	8345.39	8658.59	8420.92	8752.95	8911.4	10306.7	9376.87
Ptx3	22.84	14.87	21.4	9.56	12.25	15.55	8.21	8.99	23.84	132	103.63	39.96	45.6	41.5	151.21	71.65	76.93	24.86	14.15	17.76	22.34	23.07	24.26	17.99	27.02	17.01	12.75	16.86	2.2	9.98	13.1	12.01	8.63	139.82	28.57	82.02	74.13	300.02	24.89	13.15	9.88	11.14	14.24	15.5	20.37	8.66	11.18	21.46	15.54
Pygb	3622.71	3509.35	3306.06	3505.11	3668.89	2939.77	3358.22	3192.39	3423.6	4326.68	4774.55	4543.87	4619.99	5309.35	3430.76	4172.24	4677	4601.88	3326.09	3539.64	4545.11	4423.53	4401.97	3735.45	3888.36	3470.45	3313.8	3257.35	3199.16	3200.66	3250.02	3452.01	3379.94	2669.13	2817.36	2460.62	4566.33	2570.36	3538.63	3074.64	3907.98	3405.16	3283.24	3627.7	3211.42	3242.71	3504.61	4064.34	3576.67
Pygl	375.03	363.26	452.93	366.08	371.52	398.58	418.46	374.46	415.25	916.36	818.64	653.06	610.59	766.59	769.38	430.87	462.48	277.76	309.2	317.55	306.16	360.3	328.72	305.77	378.25	337.97	382.59	316.65	347.88	299.41	365.82	320.54	295.41	375.65	350.76	362.05	765.73	1566.22	454.55	288.59	362.67	404.58	318.91	343.75	357.66	413.46	368.85	321.97	421.59
Rfx4	306.49	314.4	310.28	325.1	351.1	346.08	331.72	348.5	294.81	560.98	628.23	497.37	466.18	529.62	535.91	425.96	453.32	446.35	348.4	339.75	381.06	473.44	473.07	423.15	362.03	332.3	316.86	367.24	306.05	366.27	319.46	342.71	271.69	269.52	327.51	243.58	391.45	246.14	384.47	307.93	364.95	365.24	345.02	381.79	334.27	317.13	360.72	392.67	361.36
Rgma	799.55	781.74	588.46	993.07	851.9	806.88	881.46	753.91	825.48	1339	1319.93	1191.77	1227.52	1359.55	1097.22	963.81	1079.73	960.8	879.7	816.07	764.75	915.02	981.32	878.48	842.95	789.36	909.38	838.46	789.33	883.25	784.04	783.33	774.1	725.19	793.19	794.52	1186.11	612.28	1143.28	782.97	837.86	892.3	871.26	903.76	836.81	800.94	843.38	834.59	782.94
Rgs10	43.78	65.85	39.23	36.88	28.58	23.33	23.44	19.97	35.13	147.23	93.26	136.4	111.48	134.32	125.81	50.06	62.27	58.36	39.19	21.1	55.19	35.15	52.16	33.13	33.5	40.83	29.43	31.85	23.12	26.95	32.25	45.26	33.42	26.11	27.9	29.83	78.65	139.6	55.32	23.98	42.58	33.41	27.7	36.63	30.18	41.13	41.66	37.88	31.08
Rgs20	1024.18	1263.96	706.15	987.61	715.81	725.22	664.61	659.05	766.52	1879.67	1744.8	1508.65	1498.61	1655.48	2148.46	1331.86	1257.4	838.67	737.07	637.31	742.41	880.97	777.53	1004.39	707.86	694.09	745.56	726.04	777.22	1040.94	710.47	694.65	718.04	1244.86	757.32	1043.9	972.75	487.38	835.33	1229.39	841.66	663.66	830.11	1001.67	704.01	797.69	883.01	856.05	755.74
Rhcg	55.21	63.73	53.5	34.15	25.86	27.22	26.96	25.96	23.84	33	25.91	24.8	21.54	30.58	14.52	36.31	18.32	38.91	20.69	11.1	26.28	25.26	18.19	47.33	33.5	36.29	24.52	49.65	33.03	22.95	32.25	24.94	23.72	23.58	18.6	22.37	16.27	7.35	17.52	45.65	38.02	31.18	26.91	28.18	27.16	31.39	34.55	32.83	23.31
Rorb	426.43	471.6	424.4	655.67	537.54	847.71	566.15	513.26	549.48	399.8	297.92	406.44	467.45	413.87	465.74	520.18	396.54	421.5	617.31	591.79	285.14	405.33	425.76	556.63	454.98	474.07	563.09	591.14	626.4	611.79	546.21	551.47	599.44	572.74	629.11	391.05	191.66	62.45	516.32	523.01	498.76	582.74	539.69	526.19	559.89	600.7	535.5	361.11	589.64
S100B	4915.32	3802.51	4836.05	3944.96	4203.7	4551.58	3790.74	3353.15	3961.79	6678.49	7376.85	6898.47	6919.21	7736.88	6427.24	4489.26	6074.51	5127.13	3854.12	3579.61	4637.09	4757.46	5234.08	4573.23	4339.02	4350.54	3500.19	3431.6	3530.53	3119.82	4101.58	4505.99	3252.72	3687.43	4159.27	3743.95	4067.3	2897.32	4456.94	3599.98	6383.55	4116.33	4369.74	4770.96	4182.54	4285.01	5640.5	6256.23	5072.62
S100a1	4271.87	3203.45	3594.94	3040.68	3413.04	3614.43	3589.13	3035.61	3733.47	10849	10537.4	10753.5	10361.1	10636.2	8370.05	5701.37	7054.42	5314.1	3387.05	3450.82	4447.88	5476.96	4820.45	4683.04	3716.53	3743.78	3503.14	3603.04	3876.21	3314.43	3831.5	3653.38	3088.85	4818.58	4315.39	3569.14	9780.87	6007.71	8189.19	3575.99	4636.36	3702.1	3580.78	4144.74	3467.97	4687.65	5290.95	5272.66	4253.74
S100a10	1054.64	1064.28	984.33	846.91	787.94	622.17	822.85	782.87	869.39	5673.29	5343.2	4502.53	4231.08	4631.21	7368.4	2020.85	2505.63	1663.29	850.3	842.72	1248.3	1406.04	1437.4	1368.85	1115.28	903.91	860.33	1072.67	1005.11	1027.96	861.63	790.72	801.05	2963.08	1044.3	3193.83	5887.15	6099.55	2044.07	1567.5	1191.4	824.01	978.09	1266.53	779.46	918.91	1085.22	1256.3	888.83
S1pr3	163.72	146.58	135.52	155.72	174.19	138.04	139.49	161.77	174.38	2740.19	2317.33	1177.99	952.63	1852.05	3970.3	711.57	703.34	295.05	172.02	184.31	237.83	297.68	304.46	247.07	203.17	170.12	174.62	196.73	169.54	158.69	183.41	148.72	149.86	825.42	236.5	698.42	1038.75	1580.91	322.7	218.18	174.11	170	169.35	167.65	168.27	159.11	200.18	213.38	184.56
Sema4a	357.89	339.89	367.34	353.79	495.35	355.8	414.94	431.38	397.68	392.18	553.1	388.53	364.84	314.5	326.62	490.74	514.68	652.78	479.04	478.54	659.63	566.81	622.27	481.84	527.38	499.02	413	486.21	368.8	507	498.84	533.92	409.69	405.97	459.71	590.71	494.51	203.28	322.7	480.46	395.36	500.34	409.91	378.27	399.92	361.5	427.79	667.92	393.41
Sema5b	51.4	61.6	67.76	60.1	57.16	46.66	46.89	59.91	43.91	90.11	76.42	68.89	53.21	76.44	52.02	75.57	58.61	74.57	44.64	49.96	63.07	56.02	66.71	64.37	54.04	60.11	59.84	54.34	34.13	64.87	51.4	57.27	56.06	31.16	39.86	67.11	49.72	13.47	42.41	65.76	53.22	55.68	52.23	64.1	62.63	44.38	47.76	58.08	50.51
Sema6b	2402.45	2702.12	2642.71	3148.59	3115.01	3175.02	3203.49	3043.6	3195.28	2657.69	2213.7	2475.84	2536.12	2178.56	2696.46	2764.81	2268.44	2597.07	3093.1	2941.19	2219.34	2472.65	2451.47	2852.23	2746.06	2567.68	3171.56	2923.84	2964.68	3050.96	2876.14	2838.65	2831.17	2491.41	2940.92	2792.84	1968.11	705.35	2168.54	2989.54	2582.01	3009.49	3151.88	2850.74	3100.5	2800.03	2507.79	2270.17	2600.42
Serpina3n	127.55	112.59	99.86	118.84	160.58	93.33	114.87	105.85	119.18	15584.4	16673.4	10945	9698.55	13568.2	17176.8	1508.52	2447.02	987.82	140.45	154.33	260.17	875.48	680.49	718.5	128.6	103.21	120.66	75.88	67.15	89.82	110.85	110.85	108.89	1902.67	546.73	3006.59	12982.1	5912.19	7957.77	102.13	190.08	114.32	87.05	115.52	102.62	246.78	598.5	580.8	297.25
Serping1	190.37	142.33	99.86	102.45	224.54	126.38	220.36	141.8	163.09	653.63	713.72	606.22	611.86	805.9	610.91	381.79	496.36	518.77	162.22	220.95	222.07	429.5	582.24	162.82	185.88	144.04	218.76	133.97	510.81	82.84	115.89	118.24	171.42	314.16	206.6	120.96	1737.58	3799.82	591	147	212.13	121	120.28	104.25	97.34	297.65	242.85	160.35	237.02
Sh3Pxd2B	363.6	365.38	292.45	300.52	385.12	332.47	364.54	324.53	333.7	1190.5	1239.62	917.59	742.34	1001.37	1133.51	577.11	650.22	505.8	421.34	391.94	428.36	419.61	406.35	383.39	356.63	366.33	325.69	325.08	337.97	302.4	354.73	329.77	336.38	514.62	364.71	601.48	1065.87	2068.29	519.09	284.72	333.01	371.17	361.64	326.14	340.31	293.32	370.88	476	360.39
Sirt2	3451.38	3135.47	3555.71	3525.6	3357.25	3468.61	3426.2	3056.58	3211.59	7290.24	6801.73	6260.56	6240.21	6583.72	6469.58	4895.59	6759.53	5642.65	4444.22	4107.01	4358.52	3943.5	4087.8	4042.16	3540.38	3579.33	3406.02	3612.41	3940.06	3734.6	3279.25	3712.5	2832.25	3597.3	3662.36	3522.74	5737.98	7469.84	6134.06	3323.77	4564.13	3402.19	3329.14	3951.03	3420.43	3191.84	3643.82	3843.39	3651.47
Slc13a3	447.37	441.86	499.3	497.22	570.2	480.24	471.21	491.29	467.94	1185.43	1313.45	822.53	933.62	888.89	912.13	937.31	814.15	828.94	587.92	526.28	469.1	611.85	923.09	557.57	542.51	504.69	589.58	463.73	1146.02	502.01	486.75	482.19	567.1	421.97	298.28	557.57	486.38	151.85	524.62	377.56	417.41	489.95	554.72	464.91	538	529.27	514.16	604.79	448.78
Slc13a5	119.93	152.95	121.26	122.94	133.36	134.16	127.76	135.8	114.16	72.34	51.81	57.87	60.81	56.78	45.97	138.39	78.76	78.9	108.87	89.93	81.47	85.68	103.1	104.13	86.46	95.27	110.85	133.97	106.79	120.76	104.81	111.77	113.2	85.07	75.07	72.08	46.11	17.14	55.32	99.03	56.26	97.25	124.24	103.55	129.03	132.05	107.71	101.01	98.11
Slc14a1	818.58	732.89	798.88	670.7	714.45	696.06	723.22	681.02	752.72	2438.12	2742.19	2083.18	2156.08	2554.21	2282.74	1424.12	1589.83	1301.24	716.39	640.64	785.77	977.64	998.3	945.7	727.31	724.71	732.8	631.42	706.77	563.88	688.3	697.42	686.77	1287.82	952.63	1270.9	1330.76	658.82	1348.88	475.82	760.31	610.21	691.62	720.61	651.94	805.27	971.41	1061.86	840.26
Slc14a2	41.88	40.36	35.66	35.52	17.69	9.72	31.65	30.96	31.36	26.65	32.38	35.82	22.8	25.12	18.15	108.94	77.84	14.05	30.48	55.52	77.53	45.04	40.03	45.44	27.02	12.48	49.05	44.97	9.91	30.94	29.23	22.17	20.48	20.21	15.28	19.06	66	15.92	16.6	23.21	19.01	43.8	34.82	28.18	22.64	42.21	19.31	17.68	27.2
Slc15A2	87.57	129.58	78.46	101.08	151.06	120.55	104.32	96.86	116.67	178.96	119.17	147.42	124.15	100.46	101.62	121.7	111.73	99.43	100.16	101.04	64.39	132.91	117.66	144.84	88.62	83.93	103	86.19	97.98	90.82	102.79	77.59	90.56	90.12	102.97	90.31	113.91	60	145.68	85.11	157.38	77.2	75.97	75.37	87.53	99.58	71.13	94.7	96.17
Slc16a1	2377.7	2173.16	2300.33	2303.05	2087.56	2230.1	2093.46	1803.39	2312.09	4301.29	4001.24	3277.7	2876.88	3760.88	4067.07	2652.92	3110.98	2480.35	2443.12	1986.33	2292.92	2633.03	2637.06	2098.71	2154.92	1997.21	1751.08	1970.15	2413.13	1921.19	2116.29	2093.19	1886.73	2475.41	1958.4	2569.98	2799.83	2668.32	1764.71	1644.09	2201.09	1939.76	2264.79	2141.4	2213.89	2077.03	2281.2	2535.32	2168.15
Slc1a2	28083.2	31274	28181.8	32326	29899.5	32164.4	28933.4	28927.2	30773.5	38574.6	39526.7	36502.5	34598.6	37406.8	34141.9	37935.9	34966.2	33364.2	30749.1	25753.5	26072.3	31311.8	29173.8	32145.2	27457.4	27291.8	28389	28612.6	30337	30178.2	28049	29201.2	30374.2	29128.8	32506.2	28068.4	19544.6	6912.66	35868.5	37552.6	30277.8	29307.2	29359.2	30179	28043.3	27605.3	28943.2	30551.4	28626
Slc1a3	8956.84	10753.2	7132.82	8421.28	7355.46	6241.17	7172.4	8175.18	7878.42	10368	11104.8	11982.4	11881.2	17038.6	13190.8	12461.8	12236	8542.33	7343.52	7606.68	7880.03	9388.6	8879.14	11896.5	7912.89	7115.56	9015.35	10464.4	8587.98	10147.9	7516.87	7680.88	8619.66	8373.77	7767.16	7835.03	8248.51	6163.23	9899.5	10507.5	8110.21	7249.79	8366.76	9270.02	7325.29	9522.5	8826.04	7140.06	8733.81
Slc1a4	757.67	788.12	859.5	982.14	887.28	830.21	751.35	825.81	790.35	1171.46	1207.24	967.19	1003.3	962.06	962.94	1265.12	1244.57	1203.97	929.78	861.59	1034.11	1074.3	1071.08	975.99	986.68	844.93	942.74	878.74	887.31	942.13	950.32	903.42	927.19	1062.94	1048.29	1058.81	1305.44	492.27	732.07	867.31	825.69	916.8	918.74	901.64	943.2	752.23	839.32	1044.18	793.63
Slc20a1	2566.17	2370.72	3084.94	3077.56	3196.67	3287.79	3038.22	2993.67	2854.05	3604.51	3571.2	2787.22	2998.49	2680.88	3159.79	2682.36	2678.72	3129.88	2865.55	2821.28	3030.07	2899.95	3123.47	2780.29	3132.95	3139.29	2763.47	2608.13	2803.95	2682.69	2886.22	3203.52	2829.02	2805.58	3247.17	3190.52	2947.19	2251.97	2693.16	2720.29	3518.71	3341.32	2939.8	3079.67	3157.84	2617.12	2573.84	3055.52	2812.19
Slc22a4	112.32	97.72	117.69	125.67	134.73	192.48	158.24	165.76	163.09	349.03	386.01	314.13	273.63	330.88	326.62	190.41	237.19	216.15	176.38	169.88	173.45	193.33	202.57	166.61	143.73	159.91	156.96	142.4	146.42	132.74	150.16	166.27	154.17	214.78	168.07	196.35	230.53	86.94	223.12	114.51	168.03	161.09	155.1	147.22	146.39	160.19	145.31	176.77	151.54
Slc24a6	72.34	78.6	96.29	57.37	68.04	68.05	64.47	59.91	65.24	170.07	177.46	151.55	106.41	146.33	111.29	90.3	97.07	92.95	62.06	73.28	53.87	76.89	76.42	67.21	79.97	49.9	51.01	52.46	69.36	55.89	72.56	55.42	65.77	64.85	59.12	70.42	170.86	168.99	112.48	58.03	60.82	66.07	59.35	68.33	79.23	77.93	56.9	58.08	64.11
Slc25a18	929	987.8	1180.48	1187.04	1292.82	1314.34	1219.04	1370.02	1199.33	2733.84	2467.59	2577.8	2452.51	2162.18	2351.69	1534.04	1415.83	1742.19	1240.07	1375.66	1285.09	1463.16	1564.77	1358.43	1271.99	1273.63	1395.96	1429.6	1116.29	1232.56	1333.26	1189.77	1347.66	859.95	1167.86	1002.47	1785.49	290.22	1268.67	928.43	1064.43	1398.59	1194.91	1131.28	1192.96	1226.3	1055.75	1188.12	1129.73
Slc25a34	192.27	227.3	181.89	170.75	134.73	233.31	128.94	105.85	114.16	86.31	63.47	78.53	74.74	51.32	37.5	117.78	130.96	102.67	105.61	116.58	107.75	114.24	111.6	142	145.89	121.35	144.21	143.33	142.01	130.74	95.74	126.55	120.75	172.66	184.68	198.84	98.54	57.55	263.69	153.19	222.01	155.15	151.14	151.45	178.83	132.05	127.02	159.09	137.94
Slc25a42	536.84	514.08	488.6	545.03	532.1	486.07	511.06	484.3	471.7	421.37	430.05	416.08	453.51	425.88	440.34	396.51	458.82	446.35	492.11	464.11	513.77	476.73	431.83	518.76	516.58	495.62	475.78	422.51	479.98	486.04	491.79	503.44	509.96	453.98	520.82	595.68	371.56	325.73	466.53	540.81	638.66	567.9	480.34	543.8	513.86	391.81	484.69	516.41	497.35
Slc26a6	104.7	112.59	106.99	114.74	119.76	104.99	110.18	116.83	100.36	176.42	215.02	191.51	198.89	183.46	162.1	166.85	160.27	154.55	128.47	127.68	149.8	149.39	135.86	136.32	130.76	129.29	123.61	95.56	113.39	124.75	100.78	99.76	95.95	119.6	110.94	106.05	188.95	197.15	147.52	108.32	98.84	121	119.49	119.75	102.62	89.83	98.56	135.1	107.82
Slc27a1	1298.31	1113.14	1198.31	1393.3	1385.36	1442.66	1346.8	1346.05	1203.09	1553.49	1493.5	1523.81	1363.07	1474.21	1467.39	1187.58	1370.04	1258.01	1328.26	1344.58	1419.12	1566.41	1561.13	1352.75	1283.87	1253.22	1257.64	1359.34	1285.83	1322.38	1214.35	1269.22	1225.84	1428.48	1485.41	1444.89	1869.57	2712.41	1463.21	1391.87	1723.62	1509.94	1204.41	1403.89	1351.42	1197.08	1205.12	1297.96	1232.7
Slc2A12	692.94	157.2	185.45	163.92	215.02	120.55	368.06	151.78	539.45	194.19	187.82	402.31	421.84	701.07	133.07	187.46	183.16	180.49	139.36	155.44	512.46	960.06	219.55	188.38	154.54	133.83	487.56	139.59	290.63	124.75	128.99	122.86	150.94	930.7	112.27	86.99	229.63	1040.88	184.4	221.28	158.9	144.76	154.31	144.4	113.18	942.72	577.16	118.69	337.07
Slc2a10	68.53	57.36	53.5	49.18	50.35	58.33	35.16	50.93	42.65	133.27	147.67	124	122.88	161.62	129.44	82.44	79.67	68.09	42.46	44.41	38.11	50.53	73.99	51.12	61.6	44.23	50.03	38.41	35.23	53.89	32.25	41.57	53.91	53.06	49.16	58.82	104.87	160.42	81.14	37.14	51.7	41.57	48.27	51.42	39.24	56.28	65.03	66.92	61.2
Slc2a4	72.34	67.98	67.76	40.98	34.02	38.89	41.03	21.97	22.58	149.76	209.84	130.89	114.01	117.94	128.23	37.3	62.27	55.12	29.4	26.65	43.36	59.32	76.42	40.71	31.34	27.22	29.43	24.36	17.61	16.97	26.2	23.09	16.17	30.32	36.54	40.6	54.24	75.92	125.39	20.12	34.21	24.5	26.91	18.31	37.73	30.31	27.44	42.93	44.68
Slc30a10	765.28	860.34	781.04	672.06	756.64	645.5	635.31	680.02	681.21	654.9	541.44	745.37	724.6	645.38	471.79	880.38	850.78	774.91	753.4	673.95	675.39	788.7	912.17	823.58	767.3	707.7	792.64	760.7	861.99	866.28	707.45	742.69	716.96	483.46	491.59	359.56	596.67	279.2	501.57	633.65	575.55	697.81	712.99	708.63	622.51	692.7	687.92	612.37	735.35
Slc32a1	3556.09	3294.8	2467.96	2061.27	2165.13	1804.3	1884.82	1210.25	1709.92	1602.99	3055.66	1580.3	2254.89	1715.55	1166.17	1264.14	2732.75	4236.58	2556.35	2068.49	4079.96	3535.97	3672.96	3096.47	2298.65	2356.73	1132.07	1901.76	2532.03	2364.32	2062.88	3101.91	1878.11	2003.74	2623.38	3941.13	1504.33	626.98	1844.92	2211.21	4151.28	1756.4	2423.85	3286.77	2086.36	742.49	2514.9	3767.63	2187.58
Slc38a3	2210.18	1470.02	1701.18	1773.05	1909.29	1860.69	2052.44	1488.85	2022.3	2901.37	2935.2	2821.66	2871.82	3930.14	1945.23	2518.46	2573.4	1865.39	1748.51	1820.89	1859.3	2582.5	1969.91	1922.63	1684.81	1493.66	1882.53	1883.96	1836.27	1638.75	1699.08	1738.47	1579.46	1959.94	1609.63	1394.35	1461.84	1507.44	1296.33	1654.92	1781.4	1610.9	1692.66	1688.47	1769.45	2213.4	2166.37	1672.96	1858.28
Slc39a12	1962.7	1705.82	1975.79	1915.11	1932.42	2111.5	2041.89	1764.45	2133.95	2499.04	2700.74	2548.86	2624.79	2870.89	2069.83	2295.66	2345.37	2404.69	1919.44	1908.61	2316.57	2645.11	2406.59	2064.63	1970.12	1958.65	1989.46	2010.43	1928.75	1903.23	2058.85	2074.72	1803.71	1769.59	1935.15	1357.07	1668.87	642.9	2107.69	1645.64	2331.1	1939.76	1967.25	1938.53	1838.11	2249.12	2043.42	1934.32	1943.76
Slc41a1	612.99	514.08	595.59	525.9	583.81	620.23	580.22	536.22	545.72	1069.93	1099.73	803.24	915.89	1016.66	914.55	699.79	784.84	690.61	553.08	548.49	566.33	626.13	713.24	703.36	583.58	594.29	564.07	494.65	604.38	486.04	532.1	514.52	511.03	726.03	619.14	832.63	584.92	423.7	803.98	539.26	605.97	590.91	554.72	587.48	581.01	490.3	537.53	628.78	528.44
Slc4a4	1680.95	1521	1701.18	2191.04	2195.07	2268.99	2149.73	2109.95	2021.04	3322.75	3356.18	2825.79	2856.61	3231.25	2764.21	2335.91	2413.14	2579.78	2113.23	2068.49	1815.94	2367.2	2468.45	2363.77	1869.61	1770.38	1966.9	2032.92	2035.53	1975.09	2064.9	2212.35	2157.34	1614.62	1932.49	2932.03	2071.17	309.81	2167.62	1578.33	2230.74	2305	2119.98	1962.48	1995.82	1641.92	1642.05	1901.49	1777.65
Slc56a1	1037.51	1068.53	1062.79	1058.64	1054.67	894.37	1022.12	1132.36	1028.71	1066.12	1038.85	1030.57	1050.17	1024.3	1158.91	1069.81	1011.04	934.86	960.26	973.73	960.53	896.35	948.56	1031.84	1073.14	987.83	1208.59	1143.87	926.94	1079.86	975.51	887.71	1017.76	1023.35	909.45	1142.49	1200.57	972.3	1054.77	1042.93	907.05	1104.62	1088.08	1083.38	1109.96	1049.88	1043.56	920.44	1039.39
Slc56a5	5056.19	5032.48	5371.01	5653.8	5390.38	5963.14	5537.25	5727.72	5489.8	5974.09	5498.63	5844.48	5559.95	6569.52	6094.56	7256.03	7077.31	6341.91	5492.67	4958.61	4655.49	5541.77	5645.29	5749.91	5123.6	5084.33	5364.09	5031.7	5125.71	5005.08	5095.23	5556.28	4806.31	4161.62	4609.01	3624.64	5315.79	2311.98	4374.88	4429.37	5104.71	5141.52	5585.22	5223.89	5182.33	4991.79	5102.97	4953.22	5026.97
Slc6a1	5821.47	5661.27	6269.75	5794.5	6756.68	6390.88	6231.16	5992.34	5908.81	6588.38	7466.23	6180.65	6099.6	5953.63	5721.97	5281.3	5820.83	8160.83	6177.48	6046.7	7496.34	6609.48	7834.75	6183.47	7000.78	6779.86	5592.66	5934.81	5779.63	5367.37	6239.03	6502.19	5624.61	5060.31	7032.43	7189.64	4638.66	1404.57	7068.04	5480.82	8164.19	6856.34	5713.42	6321.36	6084.79	4878.14	5201.53	7020.11	5665.17
Slc6a11	9219.55	8422.87	11380.4	10975.7	12382.5	12068.2	11607.8	12840.4	12146.3	9771.51	9422.16	9483.15	9495.87	8861.65	8614.41	11034.7	10940.2	15043.1	11256.4	11309.5	13090	13383.7	14480.8	11369.2	13651.4	12503.8	11939.7	12117.9	10756.7	11146.9	12719.9	12543.4	11240.6	8422.62	12005.5	10183.8	7801.91	726.17	8888.99	7440.58	13031.7	13528.6	12451.6	11393.8	12577	10827.8	10329.9	13926.6	11092.4
Slc6a9	3133.47	2937.91	3844.59	4013.26	4188.73	4458.26	3672.35	3507.93	3561.6	3537.24	4313.42	3043.48	2995.96	3064.18	2905.74	3989.69	4439.81	5237.37	4365.83	3931.58	4496.49	4279.63	4683.38	3927.62	3951.04	3887.81	3213.74	3928.12	3967.58	3694.68	3888.94	4042.28	3275.36	3423.8	4280.84	3903.85	3509.51	1814.8	3581.97	2913.72	5275.78	4401.39	4078.53	4252.51	4301	2859.56	3492.41	4314.34	3332.85
Slc7A10	1087	724.39	1077.06	852.37	910.42	1162.69	1019.77	923.66	1050.04	421.37	540.15	662.7	634.66	736.01	471.79	978.53	864.52	1151.01	1014.7	954.86	1289.03	1280.81	1031.05	863.34	1125.01	1045.67	1096.75	913.41	981.99	980.06	939.23	1063.22	880.83	874.27	856.3	851.69	627.41	315.94	746.82	690.13	1043.14	1086.06	933.77	874.88	969.61	1050.96	973.45	935.59	849
Slc7a11	399.77	367.5	328.11	393.4	435.48	322.75	348.13	425.39	413.99	508.95	515.54	471.2	506.72	561.29	416.14	635.99	772.94	822.46	460.53	508.52	396.83	532.76	712.03	481.84	349.07	416.23	494.42	363.49	587.87	358.29	372.87	362.11	463.6	443.03	352.75	209.61	818.16	709.02	469.3	355.12	350.5	394.93	359.26	333.89	285.22	535.76	447.09	339.64	486.67
Slc7a2	504.48	497.09	427.97	465.8	483.11	486.07	441.9	407.41	447.87	1146.08	1792.72	980.97	969.1	1133.5	584.29	655.62	881	859.2	511.71	524.06	537.42	656.88	806.64	638.04	436.6	459.32	396.32	425.32	692.45	411.19	414.19	457.25	442.03	544.94	592.57	509.52	1370.53	2648.73	1122.99	574.08	762.59	488.47	426.53	571.98	479.15	449.17	554.8	628.78	523.58
Slc9a3r1	1085.1	1043.03	1394.47	1427.45	1162.18	1528.21	1391.34	1313.1	1228.18	1503.99	1264.23	1399.81	1461.88	1301.67	1157.7	1601.76	1447.88	1205.05	1610.24	1407.86	1061.71	1278.62	1158.41	1238.21	1391.94	1250.95	1527.41	1333.11	1524.72	1388.25	1498.54	1361.59	1389.71	1244.02	1482.09	859.97	1587.5	1531.93	1468.74	1118.76	1171.63	1375.57	1382.46	1319.36	1435.18	1356.18	1416.48	983.57	1279.33
Snap25	14152	12913.6	16334.1	17055.7	16300.4	19956.2	15686.9	14744.7	16044.1	7794.11	7564.67	9156.62	10074.8	7693.2	9076.52	11657.9	9731.31	13800.2	16144.9	15082.3	13632.7	13146.5	13655.9	12911.3	14951.5	15875.6	16378.7	15748.1	16895.2	15208.9	16307.5	16492.4	15062.6	13945.3	18076	10593.1	7744.06	1152.31	12842.5	17268	17386	15596	16017.4	15425.8	16034.5	15965.7	15546.7	15932.9	15379.1
Soat1	845.24	749.88	752.51	803.2	811.07	766.05	780.65	708.98	841.79	1328.84	1317.34	1191.77	1160.38	1384.67	1265.37	764.57	905.73	764.1	747.96	699.49	746.35	877.68	662.3	750.69	712.18	717.91	722.01	631.42	706.77	676.66	692.33	720.52	697.55	739.51	732.07	566.69	1516.08	2049.92	778.17	622.82	813.53	749.03	690.04	741.74	702.5	769.55	768.19	787.87	742.15
Socs3	106.61	82.85	67.76	99.72	84.37	95.27	100.81	114.83	80.29	963.32	1106.2	567.64	468.71	708.71	1248.43	219.85	216.13	109.16	79.48	74.39	64.39	127.42	93.4	96.56	88.62	61.24	90.25	77.76	90.27	64.87	75.58	77.59	74.39	929.02	277.68	667.76	1129.15	1954.4	326.39	104.45	191.6	92.79	75.97	78.89	98.09	99.58	155.47	94.7	89.37
Sorcs2	1871.32	2113.68	1604.88	1839.98	1725.57	1646.81	1747.68	1841.34	1673.54	2216.01	1928.73	1938.51	1811.51	2093.38	2276.69	1807.87	1429.57	1610.33	1788.79	1635.47	1495.33	1403.84	1454.38	1721.94	1682.65	1799.87	1952.18	1853.98	1710.77	1913.21	1708.15	1623.01	1743.34	1566.61	1436.25	1516.14	1317.19	466.56	1411.58	1498.64	1209.65	1607.19	1782.08	1706.78	1803.4	1850.81	1566.86	1364.88	1647.49
Sorl1	2400.55	2415.33	2314.6	2551.66	2762.55	2399.25	2289.21	2193.83	2177.86	4183.26	4898.9	3090.33	3040.3	3390.69	3214.22	2677.46	3158.6	3611.9	2494.29	2469.31	3171.99	3070.22	3255.69	2586.23	2465.08	2321.57	1817.79	2279.3	2194.06	2320.4	2233.19	2583.69	2467.84	2221.05	2705.75	2665.25	2593.71	2239.73	2340.03	3500.95	3211.54	2520.28	2446.8	2496.42	2353.48	1632.18	2420.41	3311.83	2148.72
Sox2	1730.45	1911.87	1604.88	1703.38	1672.5	1640.98	1635.15	1623.65	1851.68	2232.51	2059.56	2018.42	1955.93	2221.15	2096.44	1917.8	1733.61	1507.66	1777.9	1350.13	1480.87	1855.31	1804.94	1796.73	1765.87	1563.97	1615.7	1695.66	1645.82	1661.71	1572.1	1581.44	1413.43	1632.3	1610.96	1555.9	1792.72	1447.43	1962.01	1678.13	1690.93	1775.7	1877.04	1920.22	1871.31	1709.03	1706.07	1751.24	1638.74
Sox21	81.86	89.22	71.33	51.91	70.76	62.22	59.78	65.9	72.76	92.65	102.33	85.42	98.81	87.36	73.79	83.43	102.57	124.29	75.12	47.74	88.04	99.96	94.61	74.78	72.41	51.04	50.03	52.46	105.68	72.86	66.51	86.83	71.16	53.9	77.06	53.85	78.65	30.61	105.11	76.6	74.51	61.62	59.35	50.72	54.33	60.61	74.18	103.53	81.6
Sox9	1174.57	1125.88	1041.39	1032.68	1000.23	925.48	1066.66	1032.51	1219.4	3510.59	3458.51	2342.2	2301.76	3056.53	3027.93	1837.32	1530.3	1207.21	1160.59	908.23	1085.36	1661.98	1565.98	1268.5	1133.66	957.21	1129.13	1058.62	990.79	1114.79	1078.3	1061.37	946.6	1564.08	1372.47	1125.09	1771.03	1306.61	1320.3	1101.73	1129.06	1109.07	1077	1104.51	1100.91	1263.1	1259.99	1106.05	1051.05
Sparc	2943.1	2685.12	3380.96	2856.27	3336.83	3385.01	3093.31	3610.78	3202.8	6210.16	6827.63	5675.01	5470	5914.32	5400.19	3708.99	4511.24	5498.91	3279.27	3316.47	4873.61	4029.18	4335.25	3825.38	4085.05	3853.79	3162.73	3671.43	3182.65	3331.4	3678.32	3657.08	3003.68	3407.79	4467.51	5316.42	4656.74	3227.95	5622.35	2424.74	5018.03	4257.38	3144.76	3562.19	3529.09	2991.61	3286.14	4030.25	3150.23
Sparcl1	61706.1	57668.5	59855	63716.3	64944.4	66455.8	64210.5	60774.2	64197.8	77609.8	84009.3	77502	75024.4	75576.8	65419.2	62506.1	73015	84058.4	63646.4	63998.9	71784.9	75474.6	81128.9	71043.6	66252.4	66872	62105.9	66495.1	65677.5	59439.2	66907.1	66878.6	60539.2	54873.4	67114.3	60796.3	44218.7	17156.1	57990.1	58295.2	77931.6	67267.3	65614.9	69852	65942.7	67232.2	66970.6	75444.8	67595.5
Srebf1	3114.43	2670.25	2742.57	2609.03	2811.54	2733.67	3088.62	2643.18	3042.22	5476.56	6339.3	4614.13	4400.83	5792.01	4982.83	3247.69	3704.42	2916.97	2452.92	1992.99	2564.92	3019.69	3369.71	3248.88	2325.67	2463.34	2455.43	2322.4	2281.03	2064.91	2237.22	2395.25	2079.72	2956.34	2853.23	2715.79	3269.03	2669.55	3594.87	2221.26	3066.32	2454.21	2452.34	2835.24	2754.91	2875.8	2827.87	2690.62	3035.61
Srgn	553.97	409.99	456.5	441.21	503.52	439.41	417.29	389.44	445.36	2472.39	2454.63	2185.13	2045.87	2382.76	2423.07	963.81	1326.08	686.28	410.45	439.68	441.5	583.29	665.94	484.68	456.06	432.11	426.73	417.83	735.39	368.27	419.23	346.4	383.81	905.43	768.61	681.02	4767.03	9730.38	1747.19	431.72	685.04	427.59	423.36	492.38	567.43	618.02	730.59	613.63	552.72
St6Galnac5	1633.36	2052.08	1166.22	1902.81	1441.15	1001.31	1509.73	1822.37	1442.7	1241.27	698.18	1239.99	1195.85	1181.55	1341.58	1829.47	1241.83	824.62	1468.7	1651.02	992.07	1129.22	959.48	1842.17	1152.03	1146.61	2231.77	1839.93	1234.09	1895.25	1254.66	1123.27	1929.86	993.03	874.9	618.05	1510.66	369.82	1093.49	1594.57	753.47	1246.41	1551.01	1493.35	1432.16	1618.11	1226.46	726	1272.53
Stat2	601.56	664.91	588.46	644.74	616.47	550.23	564.98	622.1	551.99	1106.74	904.13	1041.59	951.36	1187.01	1071.81	1162.06	1185.96	751.13	570.5	518.51	575.53	576.7	490.05	515.92	631.13	530.78	555.24	537.74	619.8	597.82	547.21	615.21	583.27	764.77	539.42	613.08	781.1	1506.21	604.83	581.81	621.93	606.5	609.33	543.8	538	613.69	613.74	613.63	548.84
Stat3	673.9	841.22	748.95	915.21	890	822.43	797.06	791.86	782.82	2695.76	2589.35	2095.58	2091.47	2531.28	2864.61	1529.13	1666.76	1183.43	913.45	944.87	965.79	1084.19	1060.16	1080.12	809.45	788.22	851.5	867.5	837.77	847.32	841.48	784.25	915.33	1847.08	1549.18	2070.4	2562.97	3273.26	1693.71	845.64	1021.09	871.52	810.32	894.6	823.98	927.57	1162.44	1104.78	996.65
Steap4	49.5	31.86	32.1	30.05	23.13	13.61	37.51	7.99	22.58	71.07	55.7	41.33	43.07	69.89	37.5	57.91	52.2	24.86	14.15	7.77	26.28	42.84	25.47	14.2	5.4	17.01	34.33	15.93	17.61	29.94	19.15	9.24	17.25	120.44	35.87	37.28	120.24	88.17	44.26	16.25	26.61	15.59	25.32	11.27	15.09	44.38	21.34	17.68	24.28
Syn2	3771.2	4337.83	3384.52	4242.74	3417.13	2620.9	3027.67	3862.42	3884.01	2992.76	2823.8	3204.68	3264.52	3407.07	3203.34	4818.05	2746.49	3280.11	3247.7	3156.59	3263.96	3524.98	3287.22	4610.15	3586.85	3139.29	4212.4	4704.75	3040.64	5442.22	3438.47	3456.63	3852.16	2634.6	2925.64	2846.69	2697.67	803.31	2344.64	4589.53	2776.65	3561.05	4611.89	3708.01	3569.08	4045.82	3506.64	3554.25	3296.91
Syp	15591.2	15915.3	19194.4	20051.3	18115.8	20767	17326.8	17568.6	17861.9	13430.6	11137.2	13485.6	14635.2	11601.5	13698.9	14329.5	11146.2	15534.9	16967.9	16852.2	14656.3	14760.1	15046	14939	15913.3	15772.4	17523.5	16633.4	17355.4	17941.5	17791	17868.8	17959.5	13906.6	15325.1	13261.6	10169.6	2947.53	12789	16303.2	15390.2	15925.6	17728.2	15033.5	16724.9	16509	14912.6	14257.4	14749.6
Sypl2	49.5	55.23	96.29	54.64	48.99	60.27	52.75	37.95	42.65	68.54	58.29	57.87	70.94	57.88	41.13	40.24	40.3	46.47	44.64	44.41	51.25	49.43	57.01	37.87	64.84	40.83	51.01	39.35	46.24	45.91	44.34	44.34	57.14	37.9	49.16	41.42	34.35	9.8	40.57	61.9	50.18	50.48	59.35	42.97	49.05	44.38	38.61	63.13	42.74
TLR2	72.34	61.6	99.86	56.01	50.35	54.44	41.03	29.96	37.64	1627.1	1357.5	1087.06	908.29	1097.47	1144.39	391.61	488.12	166.44	34.84	36.64	43.36	103.26	88.55	79.52	42.15	45.37	39.24	27.17	34.13	27.94	27.21	24.02	24.8	100.23	67.76	103.56	524.35	1119.25	353.13	36.36	50.94	33.41	38.78	41.56	48.29	71.43	109.74	109.85	72.85
TMEM119	689.13	722.26	670.48	599.67	635.52	633.84	550.91	498.28	579.59	2685.61	2062.15	2360.11	2341.03	2517.08	2199.27	1331.86	2106.34	867.85	483.4	449.67	575.53	537.15	630.76	691.05	444.17	487.68	494.42	494.65	549.34	449.11	463.57	481.27	435.57	436.29	540.09	598.17	3233.77	7112.27	1844.92	629.78	812.01	530.04	530.19	669.19	550.83	607.2	661.5	631.31	649.86
Tgfa	1743.78	1846.02	1216.15	1180.21	998.87	1102.41	1158.09	894.71	1066.35	2429.23	2595.82	1975.71	1858.38	2201.49	2277.9	1383.88	1602.65	1280.7	1198.7	927.1	1068.28	1303.88	1180.25	1366.95	1032.07	1095.57	842.68	864.69	1030.43	1024.97	851.56	941.29	777.33	1456.27	874.9	1439.09	2300.8	3187.54	1140.51	1178.33	1267.43	862.61	1027.94	1413.04	1020.17	1039.05	1324.01	1473.47	1369.67
Tgfb2	487.34	348.39	431.54	449.41	473.58	383.03	461.83	437.37	551.99	548.29	454.66	530.44	547.25	532.9	422.19	570.24	412.11	288.56	384.32	387.5	430.99	585.48	356.62	425.04	356.63	288.07	567.02	474.97	374.3	446.12	382.95	330.7	449.58	496.93	263.73	239.43	435.75	330.63	331	342.74	246.34	383.79	424.15	396.58	388.6	773.88	505.01	260.1	440.04
Tgm1	17.13	12.75	17.83	5.46	4.08	5.83	4.69	5.99	2.51	1511.61	1212.42	979.59	888.02	1772.33	2138.78	111.89	255.51	28.1	8.71	8.88	11.83	45.04	36.39	49.23	5.4	4.54	4.9	5.62	2.2	6.99	5.04	6.47	4.31	759.72	30.56	374.48	857.94	871.89	411.21	3.09	10.64	3.71	4.75	8.45	3.77	5.41	42.68	15.15	14.57
Thbs1	38.07	31.86	39.23	28.69	31.3	25.28	19.93	22.97	40.14	82.5	71.24	56.49	55.74	78.62	48.39	75.57	51.28	47.55	39.19	29.98	55.19	58.22	72.78	18.93	34.58	38.56	52.97	16.86	57.25	33.93	23.18	31.41	25.88	87.6	44.51	39.77	3131.61	5171.33	424.12	23.98	37.26	23.76	24.53	21.84	43.76	54.12	51.82	26.51	41.77
Thbs4	100.9	74.35	35.66	42.35	17.69	40.83	36.34	19.97	43.91	10.15	19.43	66.13	39.27	56.78	13.31	311.13	218.88	10.81	60.97	28.87	17.08	61.51	19.41	33.13	11.89	22.68	12.75	14.05	47.34	84.83	8.06	13.86	25.88	64.85	12.62	10.77	12.66	64.9	46.1	212.76	69.19	16.33	29.28	45.79	20.37	15.15	19.31	18.94	46.63
Timp1	19.04	8.5	21.4	9.56	14.97	9.72	5.86	9.99	10.04	482.29	436.52	325.15	307.83	433.53	743.98	133.48	201.48	59.44	13.06	15.54	15.77	40.64	58.22	43.55	7.56	6.8	21.58	5.62	27.52	13.97	11.09	9.24	7.55	383.23	59.79	335.54	1092.09	1725.41	378.02	12.38	12.93	16.33	20.57	14.79	8.3	16.24	38.61	29.04	18.46
Timp3	7348.23	7022.95	6316.11	6988.37	6336.18	6130.35	7263.83	7291.46	7561.03	6248.23	5729.2	6961.84	7001.55	8644.34	6354.65	7950.91	6127.63	5731.28	5928.16	5839.08	5589.74	6762.16	6236.02	6960.66	5573.18	5488.08	8059.86	7640.77	7413.34	7436.27	5947.79	5720.71	6629.43	5489.87	4696.7	3425.81	5185.61	5137.04	5869.45	5079.27	4750.4	5777.71	7334.86	5940.98	6264.38	8880.66	7110.83	4848.42	6484.06
Tm4sf1	1007.05	902.83	859.5	935.7	925.39	764.11	893.18	815.82	947.17	1832.71	1506.46	1237.23	1128.71	1543.01	3774.32	1241.56	1250.98	827.86	817.64	891.57	974.98	1179.75	1257.88	983.56	809.45	759.87	981	889.05	1034.83	793.43	793.11	654.93	728.82	1618.83	881.55	1467.26	3597.2	4437.82	1023.42	837.13	908.57	898.24	834.86	786.12	842.85	1083.43	1003.93	847.21	954.88
Tm7sf2	685.33	694.65	738.25	756.75	815.16	773.83	849.81	925.66	770.28	541.95	506.47	637.9	661.26	588.59	573.41	784.2	554.06	662.51	905.83	801.64	843.59	816.16	752.06	748.79	903.47	919.78	980.02	868.44	871.9	1035.95	903.96	853.53	852.8	810.26	754.66	670.25	607.52	243.69	664.76	812.37	682.76	891.56	862.55	804.43	907.74	980.61	773.27	715.9	850.94
Tnc	283.65	244.3	592.02	415.26	540.26	806.88	839.26	713.97	654.86	258.92	229.27	234.22	335.7	165.99	285.49	507.42	588.86	415.01	651.06	720.59	398.14	279.01	439.11	268.85	454.98	682.75	621.95	536.8	702.36	364.28	585.51	738.07	542.3	846.47	540.75	416.73	830.82	1866.24	361.42	328.82	362.67	605.02	461.35	430.39	563.66	605.03	420.67	311.86	451.7
Tnf	26.65	21.24	14.27	17.76	19.05	17.5	7.03	6.99	17.56	151.03	141.19	85.42	69.67	67.7	107.66	27.48	40.3	19.45	14.15	12.21	9.2	14.28	20.62	10.41	5.4	17.01	8.83	7.49	12.11	9.98	10.08	7.39	5.39	37.9	43.18	36.45	135.61	280.43	35.04	11.61	12.93	13.36	10.29	13.38	16.6	23.81	14.23	15.15	10.69
Trpm7	1159.34	1106.76	1044.96	1122.84	1209.81	1057.69	1195.6	1074.45	1053.8	1717.22	1781.07	1556.87	1479.61	1777.79	1516.99	1173.84	1250.07	1188.84	1159.5	1133.62	1246.98	1433.5	1300.33	1214.54	1171.48	1077.43	1053.59	1046.44	1104.18	1065.89	1010.78	1065.99	1071.66	1086.52	981.19	972.65	1618.24	2504.23	1332.29	1047.58	1131.34	1103.87	1056.43	1117.19	1077.52	1185.17	1127.9	1277.76	1227.84
Tst	1821.83	1701.57	1893.76	1706.11	1797.7	1845.13	1782.84	1676.58	1850.43	2525.69	2586.75	2584.69	2263.76	2616.45	2337.18	2529.26	2918.66	2270.68	1759.4	1738.73	1893.47	2042.05	2213.72	1892.34	1895.55	1879.26	1695.16	1900.82	1852.78	1655.72	1778.69	1756.03	1565.45	1229.7	1390.41	1043.07	2210.39	1759.7	1216.12	1459.95	1703.85	1817.27	1924.52	1765.95	1798.12	1769.64	1989.57	2234.82	1644.57
Ttpa	218.92	182.69	192.59	151.62	163.3	163.32	162.93	160.77	198.22	173.88	185.23	169.47	206.49	191.1	136.7	182.55	182.24	178.33	185.08	172.1	189.22	188.94	179.52	147.68	217.22	176.93	151.07	149.89	161.83	184.63	182.4	199.53	185.44	119.6	152.79	93.62	177.19	91.84	175.18	143.13	209.85	152.18	146.4	159.9	162.23	125.55	170.71	171.71	142.79
Ttyh1	7327.29	7505.17	7364.63	8652.13	7977.38	8004.64	8496.93	8434.81	8292.41	10530.5	10143.6	10075.6	9711.22	11055.5	9059.58	10253.5	10196.5	10847.6	9123.6	8647.03	9002.18	9021.71	9275.79	9414.36	8287.9	8177.11	8783.84	9335.49	9271.63	9724.73	8537.73	8927	8514.01	7751.34	9584.06	7794.44	8930.16	2735.68	12802	9061.46	10047.5	9309.07	8107.99	8807.92	8053.44	7421.66	7643.28	7506.22	7769.21
Ugp2	3049.7	3033.51	3395.22	2684.16	2411.45	2704.51	2623.28	2513.37	2857.81	3414.13	3488.3	3139.92	3277.19	3348.1	2944.46	2863.94	3071.6	2845.64	2706.6	2401.58	3022.19	3052.64	2669.81	2748.1	2821.71	2841.01	2736	2766.45	2708.17	2674.7	2812.65	2859.89	2536.84	2476.25	2588.17	2538.49	3418.2	3890.44	2872.03	2737.31	2968.24	2675.43	2726.93	2888.07	2636.44	3028.41	2978.26	2919.15	2742.25
Ugt1a1	11.42	14.87	28.53	8.2	4.08	13.61	5.86	3.99	3.76	5.08	3.89	8.27	8.87	1.09	2.42	7.85	4.58	3.24	3.27	8.88	3.94	4.39	4.85	7.57	3.24	4.54	4.9	2.81	6.61	2	3.02	3.69	3.23	2.53	3.32	9.11	2.71	4.9	4.61	3.87	8.36	2.97	6.33	3.52	5.28	6.49	5.08	10.1	1.94
Vav3	1856.09	1992.6	3445.15	3122.64	2422.34	3079.75	2854.19	2933.76	2689.7	1218.42	718.9	1325.41	1542.95	1173.91	1485.53	1804.93	1400.26	1142.36	2305.94	2309.43	1243.04	1389.56	1305.19	1723.84	1894.47	1972.26	2587.87	2313.97	2227.08	2074.89	2505.29	2185.56	2564.88	1975.95	2289.23	1584.9	1405.79	504.52	1926.98	1709.08	1903.05	2850.62	2612.19	2270.31	2680.96	2611.71	2150.12	1151.5	2374.09
Vcam1	340.76	308.02	249.65	239.05	314.36	235.26	273.11	232.66	312.38	743.75	788.85	555.24	668.87	675.95	514.13	430.87	480.8	392.32	253.68	249.82	403.4	430.6	305.68	263.17	266.93	254.05	301.17	209.85	306.05	201.6	233.8	234.63	229.64	460.72	262.4	277.54	413.15	511.87	302.42	241.39	303.36	268.73	265.89	250.77	301.07	417.79	394.26	308.08	295.3
Vegfa	1494.39	1712.19	1854.53	1493.02	1555.47	1578.76	1472.22	1531.79	1376.21	1057.24	959.83	1011.28	1014.7	990.45	1149.23	1111.03	1087.06	1210.45	1626.57	1390.1	1654.32	1437.89	1403.44	1449.31	1653.47	1653.57	1739.31	1312.5	1597.38	1541.95	1872.42	1990.66	1781.07	1338.36	2453.98	1715.8	793.75	713.92	1128.53	1349.32	1558.63	1695.53	1484.54	1553.22	1798.88	1461.17	1601.41	1627.5	1451.26
Vim	963.27	860.34	777.48	964.38	1145.85	816.6	1020.94	960.61	929.6	18564.5	17339.2	10940.8	9740.36	15928	16148.5	4711.07	5292.42	1943.21	976.6	1171.37	1237.78	2313.37	2581.26	1827.97	792.15	719.04	1023.18	859.07	1215.37	664.68	771.94	694.65	776.25	2577.32	1021.05	2581.58	26791.4	35089.9	9018.99	926.11	895.64	965.06	781.84	776.96	906.98	1058.54	1564.83	1148.98	1347.32
Vipr2	588.24	305.9	995.03	524.54	910.42	1143.24	1019.77	803.84	944.66	446.76	287.56	449.15	462.38	326.51	448.81	368.05	614.5	705.74	880.79	965.96	541.37	545.94	726.59	425.99	844.03	894.83	448.32	615.5	922.54	549.91	879.77	906.19	529.36	774.04	1250.9	864.94	131.99	25.72	734.83	521.47	1284.92	968.02	652.85	593.82	817.19	494.63	645.24	520.2	815.97
Vldlr	1924.63	1873.64	1833.13	1745.73	1752.79	1922.9	1857.86	1419.95	1798.99	1671.53	1844.54	1651.94	1598.69	1847.68	1624.65	1748.98	1631.96	1745.43	1908.55	1523.33	1687.17	1920.12	1706.69	1767.38	1742.09	1752.24	1733.42	1544.83	1786.73	1774.48	1620.48	1728.31	1485.67	1667.68	1669.42	1578.27	1403.08	1518.46	1476.12	1762.47	1960.83	1668.06	1779.71	1764.54	1747.57	1772.89	1838.17	1768.92	1726.17
Wnt7a	180.85	195.44	217.55	188.51	152.42	153.6	174.65	173.75	207	230.99	207.25	136.4	126.68	143.05	136.7	212	166.68	181.57	214.48	183.2	162.94	192.23	200.14	178.92	195.61	205.28	168.73	151.77	177.24	158.69	177.37	186.6	138	169.29	171.39	159.07	132.89	72.25	120.78	166.34	163.47	184.1	205.75	212.03	187.89	128.8	158.52	191.92	158.34
aass	78.05	53.11	53.5	40.98	54.43	56.38	43.37	27.96	41.4	60.92	64.77	55.11	59.54	82.99	43.55	41.22	42.13	38.91	35.93	34.42	67.01	65.91	46.09	30.29	64.84	45.37	68.67	31.85	37.43	44.91	39.3	41.57	30.19	76.65	46.5	57.99	41.59	42.86	70.07	49.52	53.22	44.54	50.65	59.17	49.05	66.02	56.9	58.08	40.8
aspg	51.4	36.11	67.76	72.4	57.16	71.94	42.2	41.94	32.62	743.75	717.61	635.15	581.46	677.05	712.52	181.57	262.83	148.06	51.17	36.64	52.56	120.83	107.96	112.65	52.95	41.96	32.37	38.41	52.84	28.94	41.32	35.1	47.44	231.62	174.71	292.46	418.57	266.95	277.52	47.2	92	35.63	47.48	59.87	56.59	67.11	124.98	106.06	92.28
hgf	57.11	27.62	28.53	28.69	27.22	23.33	23.44	13.98	30.11	270.34	387.3	183.24	188.75	299.21	234.69	139.37	148.36	92.95	27.22	26.65	52.56	67.01	72.78	50.17	29.18	40.83	24.52	11.24	19.82	27.94	24.19	29.56	15.09	54.75	41.19	53.02	413.15	1045.78	120.78	146.23	37.26	34.15	21.37	27.47	23.39	46.54	51.82	56.82	26.23
Aars	2326.3	2200.78	2346.7	2645.91	2576.11	2646.18	2522.47	2350.6	2529.12	2558.69	2536.24	2459.31	2429.71	2353.28	2494.44	2734.38	2684.21	2813.22	2599.9	2422.68	2568.86	2649.5	2763.21	2494.4	2599.09	2481.49	2478.98	2743.03	2729.09	2722.61	2634.28	2775.83	2535.77	2496.47	2582.19	2712.48	2258.31	1727.86	2364.01	2370.59	2547.03	2567.05	2585.28	2471.06	2697.56	2390.91	2461.05	2576.99	2413.92
CCdc127	3099.2	3218.32	3641.3	3186.84	3168.09	3085.59	3114.41	2998.67	3039.72	2790.95	2862.66	2973.22	3022.56	2678.7	2900.91	2850.2	2822.5	3096.38	3040.84	3026.68	3405.88	3054.84	2917.26	3060.5	3331.8	3201.66	2976.34	3132.75	3024.12	3055.95	3024.28	2962.43	3085.61	3278.09	3429.19	3185.54	2997.82	2577.71	2994.65	3411.2	3407.7	3254.46	3162.16	3334.67	3212.17	3170.2	3268.87	3233.54	3160.92
Cnot10	580.62	586.31	527.83	576.44	579.73	552.18	644.68	698.99	644.83	685.36	685.22	654.44	685.33	681.41	612.12	609.49	713.41	647.38	598.8	617.33	738.47	718.4	672	692.94	664.63	681.62	627.84	635.17	691.35	621.77	681.24	650.31	672.75	640.12	570.65	746.47	557.8	608.61	677.67	598.84	620.41	656.98	576.09	595.23	619.5	673.22	620.85	656.56	655.69
Csnk2a2	2206.37	2260.26	2803.2	2446.48	2110.7	2156.22	2087.6	2330.63	2225.53	1982.48	1984.43	1882.03	2026.87	2221.15	2143.62	2085.63	1792.22	1880.52	2261.3	2147.32	2013.04	1923.42	1823.14	2014.46	2107.37	2256.93	2506.44	2091.94	2027.82	2230.58	2297.69	2214.2	2256.53	2044.17	2283.91	2101.88	1988.9	2205.44	2031.16	2313.33	2020.9	2402.24	2343.93	2229.45	2302.17	2319.47	2251.73	2047.95	2208.95
Fam104a	1077.49	1009.04	1130.55	958.92	1124.07	1205.46	1115.89	1037.5	1112.76	1129.58	1077.71	1093.94	1173.05	1141.15	1248.43	862.71	949.69	997.54	1021.23	1061.45	957.9	1004	1045.6	915.4	979.12	1084.23	952.55	996.79	1000.7	917.18	972.49	991.17	943.37	984.6	1117.38	966.02	970.95	1031.08	1059.38	1012.76	1143.5	1057.11	1028.73	974.9	1068.46	1069.36	1043.56	1049.23	1097.68
Lars	976.59	1040.91	905.87	1029.95	1085.97	1207.4	1042.04	1088.43	1055.06	1139.73	1178.74	1219.32	1223.72	1247.07	1121.41	1299.47	1348.98	1133.72	1138.82	1130.29	985.5	1167.67	1180.25	1216.44	1033.15	1109.18	1188.97	1185.09	1157.03	1145.73	1076.29	1078	1086.76	1249.92	1008.43	1270.08	1316.29	1520.91	1032.64	1084.71	962.55	970.99	1060.39	1073.52	1119.77	1071.52	1165.49	1194.43	1136.53
Mto1	1062.26	1062.15	1105.59	1098.25	1109.1	1020.75	1175.67	1128.37	1040	1108	1098.43	1142.17	1041.3	1063.62	1089.96	1090.42	1069.66	1166.14	1103.98	1044.79	1056.45	1199.53	1228.77	1090.53	1150.95	1074.03	1025.14	1092.34	1057.95	1048.92	1073.26	1114.95	1081.37	1014.08	1081.5	867.43	1061.35	1075.17	1036.33	1087.81	1135.14	1077.89	1054.05	1190.45	1020.17	1028.23	1035.43	1141.4	1077.28
Tada2b	1106.04	1066.4	1052.09	1034.05	1106.38	979.92	1064.31	1105.4	1071.36	927.78	1016.83	905.19	881.69	904.18	1005.28	936.32	940.53	1033.21	1043.01	1024.81	1112.95	1056.73	1066.22	1058.35	974.79	1009.38	1084	1010.84	975.38	963.09	1043.03	1057.68	1071.66	990.5	1028.36	1008.27	880.54	662.49	1107.32	942.35	999.81	1038.55	1029.52	1099.58	1050.35	1089.92	1040.51	1095.95	1076.31
Tbp	527.32	545.95	413.7	506.78	468.14	454.96	405.56	407.41	469.19	425.18	392.48	442.26	431.98	426.98	356.87	592.81	501.86	490.67	457.27	506.3	466.47	438.29	458.51	500.77	462.54	396.95	439.49	416.89	432.65	528.95	454.5	472.03	464.67	459.88	459.04	468.93	577.69	580.44	498.8	546.23	474.43	458.77	506.45	448.71	431.61	418.87	452.17	430.55	407.01
Xpnpep1	1623.84	1603.85	1569.22	1446.58	1396.24	1518.49	1567.17	1483.86	1443.96	1790.83	1778.47	1780.07	1683.57	1753.77	1881.11	1454.54	1560.53	1379.05	1491.57	1546.65	1451.96	1342.33	1335.51	1425.64	1535.68	1545.83	1522.51	1574.81	1634.81	1509.01	1472.34	1388.38	1491.06	1606.19	1472.78	1433.29	1886.74	2522.6	1602.43	1418.95	1516.05	1406.75	1477.42	1454.6	1429.9	1535.85	1467.28	1292.91	1502.75
NEG_A	17	7	6	18	13	12	6	11	14	12	13	10	12	12	8	15	15	13	13	9	15	12	5	9	12	10	12	7	10	10	11	15	11	14	23	10	6	5	17	10	16	10	25	13	17	13	10	12	11
NEG_B	15	14	7	10	7	6	9	4	9	9	9	9	9	5	4	8	8	8	8	8	7	4	3	5	5	15	16	8	8	4	6	7	9	13	10	12	5	1	7	12	7	8	8	10	16	10	4	3	7
NEG_C	8	9	8	7	8	11	8	9	5	8	3	1	4	8	4	10	6	3	6	4	6	8	8	7	5	7	10	6	5	4	6	5	6	10	5	19	5	11	5	6	14	5	7	12	13	9	7	5	2
NEG_D	14	16	11	8	10	18	7	11	12	13	10	13	9	20	10	13	18	13	10	12	8	14	13	11	16	13	11	10	11	16	13	11	11	13	24	25	6	4	13	13	13	12	20	21	20	15	11	8	11
NEG_E	14	11	11	22	17	8	10	13	10	22	16	16	11	15	10	15	22	8	13	13	12	11	13	16	13	12	15	4	11	13	16	18	14	26	20	15	17	5	18	12	16	17	18	19	24	16	14	20	16
NEG_F	18	14	11	16	20	26	7	16	14	16	13	19	8	19	7	14	10	8	10	13	14	12	10	15	12	13	21	9	15	6	19	12	20	25	16	14	11	8	18	14	17	16	27	24	15	13	11	11	9
NEG_G	3	10	5	4	5	4	1	4	5	5	5	6	4	4	2	3	5	2	7	8	5	4	1	4	5	4	2	7	1	5	3	2	1	11	7	8	3	3	4	6	4	2	8	7	10	3	3	3	2
NEG_H	13	10	10	7	6	1	10	3	8	12	3	11	6	7	8	1	5	5	5	5	10	5	8	1	10	6	8	4	3	4	9	10	1	11	6	6	3	2	6	5	2	9	7	6	16	5	8	5	5
POS_A	58027	59966	53967	68386	63838	69146	45906	47318	47961	45582	38612	40668	41509	38437	42187	53836	43523	50054	48209	50740	44901	50080	50922	42831	47901	49627	54873	42230	42602	45473	55075	52646	50117	57178	62621	39836	71272	113973	41216	55838	56163	49141	61965	53825	60542	50540	49528	42195	47642
POS_B	18153	19138	17279	19090	17130	19296	12569	13216	13502	13473	11786	12706	12301	11971	12790	16175	12601	14607	14326	15056	14564	14992	14909	12621	14952	15686	16755	12015	12951	13751	16378	15765	14781	16660	17065	7039	21137	41391	12342	15795	15618	13301	17617	14964	17077	15104	15135	12839	14924
POS_C	4362	4571	4052	4966	4438	4834	3301	3346	3433	3254	2840	3044	3000	2878	2904	4043	3303	3724	3640	3908	3559	3918	3823	3357	3572	3825	4070	3312	3166	3516	4177	4106	3824	4227	4440	2097	4891	7460	3102	3995	3965	3578	4545	3973	4398	3934	3796	3327	3847
POS_D	1146	1272	1083	1329	1197	1241	914	928	896	899	729	844	794	797	767	1056	866	962	902	981	971	980	1004	877	940	1012	1139	818	821	870	1113	1019	947	1168	1218	763	1321	2116	819	1139	1100	1003	1217	1127	1249	1001	1011	835	978
POS_E	237	191	195	200	171	245	151	144	160	137	129	133	125	134	114	183	120	151	160	166	147	168	146	151	159	167	174	125	148	142	173	179	139	209	220	99	242	413	135	176	181	172	206	207	213	159	157	130	164
POS_F	71	85	96	90	59	88	59	63	68	61	57	54	56	51	56	58	60	73	57	74	60	69	60	59	62	69	74	44	47	67	82	73	59	80	71	69	80	110	61	66	68	72	82	86	98	64	68	76	52
[truncated: 16 more columns]

## Sheet: HTh
Probe Name	Norm : HTh : F	Norm : HTh : F	Norm : HTh : F	Norm : HTh : F	Norm : HTh : F	Norm : HTh : F	Norm : HTh : M	Norm : HTh : M	Norm : HTh : M	Prions : HTh : F	Prions : HTh : F	Prions : HTh : F	Prions : HTh : F	Prions : HTh : M	Prions : HTh : M	TBI 7d : HTh	TBI 7d : HTh	TBI 7d : HTh	TBI 60d : HTh	TBI 60d : HTh	TBI 60d : HTh	TBI Ctrl 7d : HTh	TBI Ctrl 7d : HTh	TBI Ctrl 7d : HTh	TBI Ctrl 60d : HTh	TBI Ctrl 60d : HTh	TBI Ctrl 60d : HTh	MCAO 24h : HTh	MCAO 24h : HTh	MCAO 24h : HTh	MCAO 5d : HTh	MCAO 5d : HTh	MCAO 5d : HTh	Sham 24h : HTh	Sham 24h : HTh	Sham 24h : HTh	Sham 5d : HTh	Sham 5d : HTh	Sham 5d : HTh	Aged : HTh : F	Aged : HTh : F	Aged : HTh : F	Aged : HTh : M	Aged : HTh : M	Aged : HTh : M	WT : HTh : F	WT : HTh : F	WT : HTh : F	WT : HTh : M
A2m	266.15	248.14	322.98	379.36	282.18	248.7	285.99	359.45	250.76	3115.31	2110.41	1637.7	1485.85	2377.3	2821.33	613.78	333.3	419.25	354.95	324.03	292.47	259.99	192.57	354.78	299.96	210.39	322.9	1078.25	619.23	1382.55	2515.12	1916.23	2788.15	415.85	427.56	481.3	334.83	382.99	299.26	328.81	516.58	641.98	474.11	455.16	662.45	313.53	218.74	293.24	271.41
AI464131	709.74	820.48	850.85	922.44	829.8	902.88	747.21	714.81	819.03	820.14	737.05	755.25	667.72	774.11	655.98	824.17	812.82	748.22	808.65	838.93	875.69	893.72	850.6	832.14	801.96	780	859.14	644.27	855.29	773.75	866.63	828.8	856.33	854.24	915.65	852.57	810.99	813.5	804.98	724.43	709.01	711.5	775.55	776.33	719.64	1033.94	807.85	958.36	1007.04
Abca1	1468.11	1461.65	1582.18	1632.62	1434.81	1744.93	1490.39	1570.53	1682.55	4169.78	3568.51	3293.96	3129.46	3338.06	3594.86	1428.46	1624.39	1621.34	1374.44	1364.18	1428.13	1317.22	1396.39	1277.67	1392.55	1344.02	1382.41	1570.21	1513.29	1658.03	2922.22	3517.29	3627.37	1528.98	1555.1	1497.05	1381.58	1538.76	1740.31	1615.87	1728.8	1645.68	1694.2	1702.42	1600.12	1709.68	1488.56	1693.74	1499.56
Abcd2	1009.16	978.06	1139.68	1033.09	933.82	1028.57	1119.81	912.91	1081.93	1766.08	1758.68	1429.68	1471.18	1351.26	1431.3	1010.84	975.13	948.57	972.78	1069.74	976.6	1116.13	1018.96	1045.47	1131.44	1067.61	997.52	908.73	1195.12	1124.35	1437.69	1491.6	1293.58	1036.46	990.38	1068.15	1129.31	1062.68	974.95	1036.54	1114.46	1131.88	1221.05	1158.59	893.59	1113.72	1180.58	1062.22	1098.21
Ackr4	22.18	11.77	24.19	24.84	34.67	20.27	34.24	32.68	22.25	56.73	47.96	34.45	51.36	32.06	29.61	9.49	16.11	28.44	28.02	35.51	34.21	26.41	11	17.68	20.2	47	33.15	26.13	22.81	25.04	25.65	21.65	20.31	21.65	13.24	29.19	23.11	29.09	16.68	24.01	23.67	52.14	20.99	24.63	22.64	45.47	40.27	35.89	41.92
Acot1	515.25	563.29	563.44	616.47	497.4	537.94	588.1	537.13	671.4	472.35	406.09	408.1	436.58	462.63	545.6	496.72	525.36	472.43	569.79	540.05	518.23	513.89	522.68	528.04	553.29	588.64	608.32	453.09	535.98	486.18	509.72	466.73	843.5	568.29	534.45	548.67	504.56	554.61	636.06	639.88	511.44	587.66	468.39	548.75	637.43	528.14	625.43	526.14	588.93
Acsbg1	1907.43	2049.39	2129.97	1929.56	2011.13	1946.32	1969.73	1966.74	1931.29	3523.53	3053.7	3254.21	3466.99	3499.53	2881.45	1958.4	1910.61	1725.23	2187.09	2143.93	2074.64	1912.35	1831.04	2042.62	2275.32	2075.9	2090.19	1776.05	2086.9	2292.74	2659	2342.06	2285.68	1810.42	2091.44	1881.79	2269.84	1807.34	1834.15	1997.92	2004.58	1741.27	1967.98	2078.76	2087.42	1857.27	2212.7	2080.91	1811.84
Acsl6	2688.83	2638.94	2683.45	2671.35	2599.4	2708.63	2600.12	2342.53	2511.69	2971.01	2845.86	2783.83	2670.86	2855.96	2684.93	2625.97	2585.89	2499.42	2546.05	2688.42	2562.08	2779.66	2442.86	2741.57	2819.28	2638.8	2658.14	1923.89	2471.21	2372.19	2331.08	2500.84	2038.73	2698.03	2459.4	2799.49	2950.07	2900.08	2716.3	2549.07	2543.8	2814.49	2541.3	2574.32	2543.74	2711.71	2690.46	2749.09	2692.08
Acss1	653.44	656.56	718.53	696.63	710.23	720.41	656.58	659.67	570.29	765.88	840.97	895.7	950.21	1030.62	722.38	621.69	634.39	701.22	701.9	719.08	617.43	683.49	727.36	680.09	657.42	687.12	632.82	552.51	750.37	719.34	965.89	795.12	886.26	733.37	791.74	642.98	641.26	698.11	636.06	621.09	678.14	662.62	603.85	543.83	726.78	626.27	687.03	609.38	569.02
Adhfe1	410.32	428.35	473.8	451.62	435.23	413.59	451.14	394.17	361.99	425.49	444.47	467.73	524.63	526.76	397.53	422.37	441.1	404.41	392.32	387.65	388.25	468.19	386.24	447.89	379.22	421.89	422.36	414.22	477.82	470.64	469.56	463.12	436.18	477.18	510.8	480.55	484.08	456.68	470.27	495.83	432.2	448.62	465.52	462.06	512.32	445.17	438.28	471.16	421.26
Adora2b	90.42	98.71	106.71	101.62	107.61	93.26	70.49	102.12	80.89	101.13	76.74	133.83	121.07	120.24	89.74	99.66	95.41	86.57	82.73	93.21	104.33	105.62	95.73	108.44	129	95.12	98.02	93.04	79.83	76.86	81.42	90.22	72.7	92.01	96.48	77.85	106.33	95.99	117.83	96.03	90.56	80.38	90.62	94.58	85.78	118.87	117.66	91.64	119.46
Adpgk	801.02	799.65	887.84	884.05	822.63	877.19	739.15	741.36	857.45	735.04	668.3	767.18	763.1	777.55	785.2	691.29	795.47	753.16	756.61	679.13	783.33	805.36	764.77	760.24	848.58	841.55	813.01	971.82	830.2	812.61	867.74	979.16	844.57	854.24	851.33	879.52	897.5	803.8	852.95	712.95	754.29	804.91	775.55	785.2	806.61	570.42	682.29	800.29	603.6
Adrb1	311.37	309.72	285.99	312.75	346.75	301.41	296.06	300.22	281.1	342.86	281.39	282.23	311.85	326.36	306.9	284.74	289.94	281.97	341.61	337.35	263.39	314.83	244.29	259.31	285.97	260.75	301.28	320.54	293.08	326.42	288.88	357.26	274.75	298.58	292.29	335.34	373.79	326.76	305.52	270.36	282.99	280.25	301.45	318.22	309.78	293.59	339.56	403.2	318.56
Agl	1593.51	1652.73	1667.55	1888.91	1663.19	1854.41	1574.98	1599.13	1496.5	1824.05	1734.69	1646.98	1698.64	1686.78	1542.58	1605.64	1598.37	1613.92	1651.99	1597.96	1600.87	1597.52	1651.68	1678.42	1636.55	1665.2	1617.37	1586.78	1609.08	1740.93	1742.18	1706.92	1662.41	1586.71	1828.47	1816.67	1680.75	1797.64	1712.15	1691.03	1583.7	1779.29	1615.02	1474.84	1615.61	1696.11	1585.69	1878.54	1745.82
Agt	3877.99	4609.54	4857.53	4174.13	4353.46	4179.18	4581.94	4201.03	4254.9	5001.02	4853.95	5722.69	5488.48	5116.46	4424.92	4459.4	4606.78	4585.77	4272.77	4823.47	4537.52	4516.32	4646.93	4475.38	4474.49	4267.06	4086.68	5160.54	6323.44	6385.14	7030.05	6146.85	9175.88	5014.5	5440.01	4442.5	4394.39	4592.03	4559.84	4383.11	4186.15	3246.82	4433.92	4726.97	4386.92	5228.75	5118.74	4552.03	4579.37
Aifm3	822.35	825.91	776.86	885.18	886	943.42	829.78	974.18	946.43	891.67	832.97	810.9	704.4	707.69	663.16	919.09	1050.71	729.67	988.79	1035.71	921.87	845.98	856.1	935.86	843.92	875.12	949.95	820.79	839.32	825.56	814.21	843.24	797.53	919.19	899.57	903.47	865.14	832.89	836.27	758.88	888.07	851.62	831.84	732.99	737.51	800.99	809.43	842.29	811.08
Alcam	4017.04	4001.88	4389.42	4451.87	3887.15	4621.15	3985.78	3943.7	3961.67	3929.28	3726.79	3735.18	3720.13	3628.93	3529.35	3967.43	4064.08	4150.44	4016.56	4008.21	3766.16	4133.44	4184.77	4091.14	4090.6	4390.16	3745.04	3842.68	4586.63	4411.91	4571.82	4192.12	4372.52	4148.53	4602.87	4228.42	3882.57	4479.56	4420.11	3970.79	3735.43	4398.25	3884.45	3767.39	3487.37	4338.41	4301.42	4156.47	4208.41
Aldh1l1	1484.32	1520.51	1670.4	1604.39	1547.21	1548.94	1581.02	1313.2	1379.2	3394.03	2935.39	3030.28	3448.64	3225.84	2615.83	1534.45	1407.56	1416.05	1601.29	1660.1	1518.78	1610.72	1386.49	1480.4	1502.89	1470.48	1598.63	1844.23	1823.48	1975.82	2886.53	2416.64	2891.85	1611.06	1847.39	1690.92	1634.52	1670.62	1551.57	1631.53	1620.75	1701.07	1661.77	1592.08	1940.87	1402.52	1499.61	1547.89	1345.52
Aldoc	16765.1	16327.2	18848.2	16809.4	17202.2	15343.5	17445.6	16724.5	17147	23428.9	24101.8	24533.7	24103.8	25045.2	23893.3	17774.3	17758	19309	17379.3	17802.4	17265.8	18404.5	16504.7	18127.8	17265.4	17113	17028.5	17091.3	19581.5	21252.1	26282.1	26169.2	26824.2	20399.9	19139.8	19429.5	17374.8	18216.9	18545.9	17926	17983.6	17118.3	18776.4	18840.9	19039.4	18539.2	15961.9	16188.3	17366
Amigo2	3229.67	2770.25	3713.57	3671.7	3253.44	3054.64	3242.6	3420.87	3152.75	2465.36	3431.02	2623.5	3063.42	2789.54	2483.02	2722.47	3092.66	3428.2	3171.88	3104.18	2975.98	2792.86	3242.84	3129.35	3052.41	3919.03	2927.71	2902.09	3808.89	3195.16	3824.54	2790.74	3231.82	3402.54	3571.81	3285.28	2983.09	3413	3244.96	3820.47	3404.08	3546.62	3111.76	2987.11	3390.87	3058.75	2854.71	2833.09	3640.44
Apc	7092.3	7237.61	7168.19	7249.68	6839.27	8052.89	7276.72	6896.87	6932.42	7492.28	6951.57	6562.74	6974.33	6823.85	6514.9	6645.6	6752.81	6510.11	6892.2	6391.83	6398.37	6960.83	6513.18	6727.81	6574.19	6494.04	6452.2	6423.59	6964.33	6460.27	6786.91	7311.26	7139.29	6637.29	7227.8	6793.62	6462.8	6978.22	6656.76	6424.87	6883.28	6858.61	7130.72	6445.15	6717.39	6711.85	6378.29	7183.52	6710.82
Apoe	19221.9	20461.3	22920.3	19945.9	20991.3	19006.3	21572.4	20594.6	20781.1	38993.1	38200	40568.9	37061.9	42781	39632.3	19098.4	19822.3	20273.6	19103.3	19199.2	19607.3	19096.1	19395.4	18942.3	20515.2	20722.1	19251.4	16473.2	20499.6	21479.2	33298.8	33119.6	33143.5	20177.1	18288.5	19862.1	20647.8	19988.3	22679.3	24058.5	22506.2	22647.3	22325.1	24380.6	24741.6	22473.1	23741.9	21144.3	24838.6
Appl2	843.67	866.67	849.43	871.63	956.54	871.79	872.08	963.97	978.79	1008.84	901.72	1097.1	1060.27	1024.89	975.44	854.23	830.16	703.7	823.33	883.32	853.46	848.02	827.49	849.82	926.29	851.62	846.17	694.61	896.34	896.37	827.59	989.99	842.43	889.42	867.41	997.04	935.15	956.03	923.85	815.24	960.1	956.99	993.05	887.66	999.63	859.23	927.09	957.6	856.14
Aqp4	2869.68	2665.2	3316.61	2981.84	2818.21	2900.55	2775.34	2787.75	2535.95	12592	9255.43	9472.44	10070.8	9074.04	9069.7	4155.68	3271.09	3172.19	2834.28	2879.28	2704.04	2947.23	2901.72	3013.84	3151.88	2879.4	3341.42	2665.03	2720.96	3856.64	5763.02	7100.75	4380	2576.26	2941.82	3900.57	3451.98	3299.55	3274.16	3216.09	3340.28	5061.95	2771.2	2898.45	2813.01	2376.63	2830.23	3068.29	2589.39
Aqp9	20.47	13.58	22.77	19.19	15.54	17.57	16.11	30.63	8.09	29.6	22.38	22.53	22.01	18.32	19.74	18.98	13.63	13.6	20.02	23.67	15.39	18.28	17.61	16.5	10.88	22.38	17.3	21.03	17.11	19.86	18.96	18.04	20.31	17.14	27.43	14.22	14.53	28.12	14.6	12.53	16.46	17.38	18.12	18.72	15.49	20.74	22.9	16.8	20.96
Arc	151.84	163.91	167.89	178.39	136.31	193.28	116.81	112.33	145.6	118.4	105.52	96.73	77.04	116.8	94.22	226.21	112.75	137.28	168.14	223.42	140.25	175.7	138.65	179.16	172.51	156.67	142.71	194.36	153.95	152.85	141.65	161.19	87.66	147.03	154.19	227.55	191.52	146.41	164.75	137.79	174.94	243.32	186.97	174.38	156.08	152.38	182.42	255.05	140.42
Arntl	575.81	590.46	691.49	677.43	632.51	551.46	571.99	651.5	614.78	614.18	618.73	527.35	498.95	459.2	494.45	561.58	643.07	573.84	708.57	688.01	634.53	548.42	582.1	577.55	682.29	709.5	655.89	513.63	711.6	508.63	615.67	638.74	530.26	682.85	594.04	613.79	590.41	714.6	654.83	578.29	548.48	668.05	553.29	504.42	489.69	634.25	577.26	620.07	716.77
Asrgl1	5189.99	5054.19	5964.48	5443.19	5231.09	5241.54	5623.19	5463.17	5476.37	6464.94	6870.03	7249.09	7792.47	7588.8	5788.92	5601.54	5586.86	5246.18	5592.49	5474.49	5770.67	5665.96	5314.86	5755.41	5691.41	5419.72	5646.39	4052.98	4942.43	4786.69	6725.56	6302.02	5560.26	4794.4	5079.61	5037.58	5585.12	5258.15	4967.54	5740.11	5337.66	5558.37	5596.78	5822.51	5987.03	5446.55	5324.06	5117.88	5371.59
Atp13A4	599.7	617.62	645.96	634.53	651.64	644.72	616.3	622.9	647.13	758.48	757.83	699.6	678.72	701.97	780.71	541.01	661.65	687.62	687.22	658.42	619.14	600.21	652.53	589.33	654.31	654.66	674.63	653.83	786.87	710.71	798.59	584.61	782.56	694.58	747.28	714.84	600.98	734.96	608.95	700.42	601.99	592.01	750.75	643.33	733.93	640.63	673.6	646.8	619.31
Atp1A2	1443.37	1454.4	1656.17	1518.58	1458.73	1801.7	1311.14	1305.03	1245.73	3787.45	3322.3	2679.15	2604.83	2505.55	2798.89	1600.89	1458.36	1376.47	1577.27	1800.66	1467.47	1626.97	1476.72	1647.77	1773.32	1464.88	1546.74	1489.28	1845.14	2079.44	2106.9	2467.16	1759.7	1730.13	1982.66	2164.74	1892.08	1883.94	1838.32	1455.12	1448.9	1974.81	1328.84	1388.14	1270.09	2358.28	3931.85	3935.01	1270.07
Atp1B2	16272.9	16819.8	17421.1	16601.7	15671.7	16983	15703.5	14804.7	14742.5	36188.6	31595.4	28891.7	29372.2	29925.8	28329.9	17663.6	16660.2	16687.1	16892.2	17315.7	15189.5	17255.8	16378.1	17072.9	17478.3	15988.3	16332.3	17670.6	18369.3	21247	27291.5	25061.3	22717.8	18281.9	19969.4	19529	18300	19243.7	18611.6	15629.5	16086	18340.3	16009.1	15228.2	15308.9	18078	17947.2	20752.6	16042.5
Bcan	3205.78	3229.39	3339.37	3163.62	3187.68	3222.24	3417.82	3382.06	3120.4	4050.15	4339.13	3721.93	4002.63	3904.9	3364.23	3412.18	3315.69	2943.4	3480.13	3682.7	3222.27	3340.27	3315.46	3539.53	3495.35	3372.92	3319.8	2443.26	3391.51	3210.7	3992.95	4163.25	3181.57	3149.06	3381.68	3527.05	3359.52	3638.92	3722.53	3316.3	2944.1	3555.31	3350.24	3146.72	3280.06	3417.76	3994.23	3710.5	3369.03
Bdnf	226.06	197.42	256.11	216.78	236.74	218.96	243.7	222.61	226.5	270.09	230.23	131.18	220.13	203.83	207.29	237.29	276.31	269.61	274.89	325.51	236.03	275.22	274	281.7	390.1	364.82	363.26	255.54	472.12	455.09	366.95	353.65	286.51	249.87	344.32	460.34	271.43	286.03	234.61	234.87	240.8	464.92	231.81	214.77	185.87	272.85	367.99	407.02	263.03
[truncated: 333 more rows]
[truncated: 10 more columns]

## Sheet:  Gene Sets Info
Probe Name	Annotation
AI464131	Atrocyte-specific markers
Aldh1l1	Atrocyte-specific markers
Nwd1	Atrocyte-specific markers
Apc	Markers of reactive astrocyte
[truncated: 348 more rows]
